# Supplementary material for: 3-Hy­droxy-1-[(morpholin-4-yl)meth­yl]pyridazin-6(1H)-one
Source: Acta Crystallogr Sect E Struct Rep Online. 2013 Apr 20;69(Pt 5):o778. doi: 10.1107/S1600536813010477 (PMC3648302; doi:10.1107/S1600536813010477)
Supplement: Supplementary file 1 [file e-69-0o778-sup1.cif]

##############################################################################
#                                                                            #
# This CIF contains the data in a paper accepted for publication in          #
# Acta Crystallographica Section E. It conforms to the requirements of       #
# Notes for Authors for Acta Crystallographica Section E, and has been       #
# peer reviewed under the auspices of the IUCr Commission on Journals.       #
#                                                                            #
# Full details of the Crystallographic Information File format               #
# are given in the paper "The Crystallographic Information File (CIF):       #
# a New Standard Archive File for Crystallography" by S. R. Hall, F. H.      #
# Allen and I. D. Brown [Acta Cryst. (1991), A47, 655-685].                  #
#                                                                            #
# The current version of the core CIF dictionary is obtainable from          #
# ftp://ftp.iucr.org/pub/cif_core.dic.                                       #
#                                                                            #
# Software is freely available for graphical display of the structure(s)     #
# in this CIF. For information consult the CIF software page                 #
# http://www.iucr.org/resources/cif/software.                                #
#                                                                            #
# This file may be used for bona fide research purposes within the           #
# scientific community so long as proper attribution is given to the journal # 
# article from which it was obtained.                                        #
#                                                                            #
##############################################################################
data_global
_audit_creation_method     SHELXL-97
_journal_date_recd_electronic     2013-03-20
_journal_date_accepted     2013-04-17
_journal_name_full     'Acta Crystallographica, Section E'
_journal_year     2013
_journal_volume     69
_journal_issue      5
_journal_page_first     o778
_journal_page_last     o778
_journal_paper_category     QO
_journal_paper_doi     10.1107/S1600536813010477
_journal_coeditor_code     PV2627
_publ_contact_author_name     'D. Velmurugan'
_publ_contact_author_address
;  CAS in Crystallography and Biophysics
   University of Madras
   Maraimalai Campus (Guindy Campus)
   Chennai 600 025
   India
;
_publ_contact_author_email     'shirai2011@gmail.com'
_publ_contact_author_fax     '044 091 2499 3057'
_publ_contact_author_phone     '044 091 24484170'
_publ_section_title
;
3-Hydroxy-1-[(morpholin-4-yl)methyl]pyridazin-6(1<i>H</i>)-one
;
loop_
    _publ_author_name
    _publ_author_address
    'P. R. Santhi'
;
    Department of Chemistry
    AVC College (Autonomous)
    Mannampandal 609 305
    Tamilnadu
    India
;
    'G. Selvanathan'
;
    Department of Chemistry
    AVC College (Autonomous)
    Mannampandal 609 305
    Tamilnadu
    India
;
    'G. Poongothai'
;
    Department of Chemistry
    Government Arts College for Men (Autonomous)
    Nandanam,
    Chennai-35
    Tamilnadu
    India
;
    'T. Srinivasan'
;
    Centre of Advanced Study in Crystallography and Biophysics
    University of Madras
    Guindy Campus
    Chennai 600 025
    India
;
    'D. Velmurugan'
;
    Centre of Advanced Study in Crystallography and Biophysics
    University of Madras
    Guindy Campus
    Chennai 600 025
    India
;
data_I
_audit_creation_method     SHELXL-97
_chemical_name_systematic
;
3-Hydroxy-1-[(morpholin-4-yl)methyl]pyridazin-6(1<i>H</i>)-one
;
_chemical_name_common     ?
_chemical_formula_moiety     'C9 H13 N3 O3'
_chemical_formula_sum     'C9 H13 N3 O3'
_chemical_formula_iupac     'C9 H13 N3 O3'
_chemical_formula_weight     211.22
_chemical_melting_point     ?
_symmetry_cell_setting     triclinic
_symmetry_space_group_name_H-M     'P -1'
_symmetry_space_group_name_Hall     '-P 1'
loop_
    _symmetry_equiv_pos_as_xyz
    'x, y, z'
    '-x, -y, -z'
_cell_length_a     5.2110(3)
_cell_length_b     5.4165(4)
_cell_length_c     18.4544(12)
_cell_angle_alpha     87.232(2)
_cell_angle_beta     83.993(6)
_cell_angle_gamma     80.862(4)
_cell_volume     511.18(6)
_cell_formula_units_Z     2
_cell_measurement_reflns_used     2530
_cell_measurement_theta_min     1.11
_cell_measurement_theta_max     28.40
_cell_measurement_temperature     293(2)
_exptl_crystal_description     Block
_exptl_crystal_colour     Colourless
_exptl_crystal_size_max     0.30
_exptl_crystal_size_mid     0.25
_exptl_crystal_size_min     0.20
_exptl_crystal_density_diffrn     1.372
_exptl_crystal_density_meas     ?
_exptl_crystal_density_method     'not measured'
_exptl_crystal_F_000     224
_exptl_absorpt_coefficient_mu     0.105
_exptl_absorpt_correction_type     multi-scan
_exptl_absorpt_process_details     '(<i>SADABS</i>; Bruker, 2008)'
_exptl_absorpt_correction_T_min     0.9692
_exptl_absorpt_correction_T_max     0.9793
_exptl_special_details
;
;
_diffrn_ambient_temperature     293(2)
_diffrn_radiation_type     MoK\a
_diffrn_radiation_wavelength     0.71073
_diffrn_radiation_source     'fine-focus sealed tube'
_diffrn_radiation_monochromator     graphite
_diffrn_measurement_device_type     'Bruker SMART APEXII area-detector'
_diffrn_measurement_method     '\w and \f scans'
_diffrn_detector_area_resol_mean     ?
_diffrn_reflns_number     8839
_diffrn_reflns_av_R_equivalents     0.0274
_diffrn_reflns_av_sigmaI/netI     0.0283
_diffrn_reflns_theta_min     1.11
_diffrn_reflns_theta_max     28.40
_diffrn_reflns_theta_full     28.40
_diffrn_measured_fraction_theta_max     0.992
_diffrn_measured_fraction_theta_full     0.992
_diffrn_reflns_limit_h_min     -6
_diffrn_reflns_limit_h_max     6
_diffrn_reflns_limit_k_min     -7
_diffrn_reflns_limit_k_max     7
_diffrn_reflns_limit_l_min     -24
_diffrn_reflns_limit_l_max     24
_diffrn_standards_number     0
_diffrn_standards_interval_count     ?
_diffrn_standards_interval_time     ?
_diffrn_standards_decay_%     ?
_refine_special_details
;
 Refinement of F^2^ against ALL reflections.  The weighted R-factor wR and
 goodness of fit S are based on F^2^, conventional R-factors R are based
 on F, with F set to zero for negative F^2^. The threshold expression of
 F^2^ > 2sigma(F^2^) is used only for calculating R-factors(gt) etc. and is
 not relevant to the choice of reflections for refinement.  R-factors based
 on F^2^ are statistically about twice as large as those based on F, and R-
 factors based on ALL data will be even larger.
;
_reflns_number_total     2530
_reflns_number_gt     1679
_reflns_threshold_expression     I>2sigma(I)
_refine_ls_structure_factor_coef     Fsqd
_refine_ls_matrix_type     full
_refine_ls_R_factor_all     0.0787
_refine_ls_R_factor_gt     0.0508
_refine_ls_wR_factor_gt     0.1397
_refine_ls_wR_factor_ref     0.1580
_refine_ls_goodness_of_fit_ref     1.066
_refine_ls_restrained_S_all     1.066
_refine_ls_number_reflns     2530
_refine_ls_number_parameters     136
_refine_ls_number_restraints     0
_refine_ls_hydrogen_treatment     constr
_refine_ls_weighting_scheme     calc
_refine_ls_weighting_details
         'calc w=1/[\s^2^(Fo^2^)+(0.0734P)^2^+0.1237P] where P=(Fo^2^+2Fc^2^)/3'
_atom_sites_solution_hydrogens     geom
_atom_sites_solution_primary     direct
_atom_sites_solution_secondary     difmap
_refine_ls_shift/su_max     0.000
_refine_ls_shift/su_mean     0.000
_refine_diff_density_max     0.310
_refine_diff_density_min     -0.234
_refine_ls_extinction_method     none
_refine_ls_extinction_coef     ?
loop_
    _atom_type_symbol
    _atom_type_description
    _atom_type_scat_dispersion_real
    _atom_type_scat_dispersion_imag
    _atom_type_scat_source
    'C' 'C' 0.0033 0.0016
                         'International Tables Vol C Tables 4.2.6.8 and 6.1.1.4'
    'H' 'H' 0.0000 0.0000
                         'International Tables Vol C Tables 4.2.6.8 and 6.1.1.4'
    'N' 'N' 0.0061 0.0033
                         'International Tables Vol C Tables 4.2.6.8 and 6.1.1.4'
    'O' 'O' 0.0106 0.0060
                         'International Tables Vol C Tables 4.2.6.8 and 6.1.1.4'
_computing_data_collection     'APEX2 (Bruker, 2008)'
_computing_cell_refinement     'SAINT (Bruker, 2008)'
_computing_data_reduction     'SAINT (Bruker, 2008)'
_computing_structure_solution     'SHELXS97 (Sheldrick, 2008)'
_computing_structure_refinement     'SHELXL97 (Sheldrick, 2008)'
_computing_molecular_graphics     'ORTEP-3 for Windows (Farrugia, 2012)'
_computing_publication_material
                            'SHELXL97 (Sheldrick, 2008) and PLATON (Spek, 2009)'
loop_
    _atom_site_type_symbol
    _atom_site_label
    _atom_site_fract_x
    _atom_site_fract_y
    _atom_site_fract_z
    _atom_site_U_iso_or_equiv
    _atom_site_adp_type
    _atom_site_calc_flag
    _atom_site_refinement_flags
    _atom_site_occupancy
    _atom_site_symmetry_multiplicity
    _atom_site_disorder_assembly
    _atom_site_disorder_group
    C C1 0.2321(3) 0.5749(3) 0.10380(9) 0.0350(4) Uani d . 1 1 . .
    C C2 0.3128(3) 0.3529(3) 0.06412(9) 0.0393(4) Uani d . 1 1 . .
    H H2 0.2234 0.3183 0.0257 0.047 Uiso calc R 1 1 . .
    C C3 0.5197(3) 0.1956(3) 0.08329(9) 0.0397(4) Uani d . 1 1 . .
    H H3 0.5754 0.0493 0.0580 0.048 Uiso calc R 1 1 . .
    C C4 0.6579(3) 0.2491(3) 0.14265(9) 0.0341(4) Uani d . 1 1 . .
    C C5 0.6847(3) 0.5467(3) 0.23871(9) 0.0382(4) Uani d . 1 1 . .
    H H5A 0.8698 0.4820 0.2316 0.046 Uiso calc R 1 1 . .
    H H5B 0.6670 0.7278 0.2356 0.046 Uiso calc R 1 1 . .
    C C6 0.6498(5) 0.2102(4) 0.32915(12) 0.0650(6) Uani d . 1 1 . .
    H H6A 0.8343 0.1520 0.3166 0.078 Uiso calc R 1 1 . .
    H H6B 0.5510 0.1163 0.3018 0.078 Uiso calc R 1 1 . .
    C C7 0.5809(7) 0.1687(6) 0.40974(14) 0.0896(9) Uani d . 1 1 . .
    H H7A 0.6172 -0.0086 0.4221 0.108 Uiso calc R 1 1 . .
    H H7B 0.6888 0.2541 0.4367 0.108 Uiso calc R 1 1 . .
    C C8 0.2589(6) 0.5165(7) 0.41244(14) 0.0896(9) Uani d . 1 1 . .
    H H8A 0.3627 0.6065 0.4394 0.107 Uiso calc R 1 1 . .
    H H8B 0.0761 0.5767 0.4269 0.107 Uiso calc R 1 1 . .
    C C9 0.3172(4) 0.5693(5) 0.33187(11) 0.0609(6) Uani d . 1 1 . .
    H H9A 0.2066 0.4883 0.3046 0.073 Uiso calc R 1 1 . .
    H H9B 0.2821 0.7480 0.3214 0.073 Uiso calc R 1 1 . .
    N N1 0.3486(3) 0.6309(2) 0.15815(7) 0.0350(3) Uani d . 1 1 . .
    N N2 0.5574(2) 0.4640(2) 0.17747(7) 0.0326(3) Uani d . 1 1 . .
    N N3 0.5895(3) 0.4751(3) 0.31060(8) 0.0430(4) Uani d . 1 1 . .
    O O1 0.0275(2) 0.7323(2) 0.08280(7) 0.0511(4) Uani d . 1 1 . .
    H H1 -0.0028 0.8530 0.1092 0.077 Uiso calc R 1 1 . .
    O O2 0.8565(2) 0.1128(2) 0.16258(7) 0.0484(4) Uani d . 1 1 . .
    O O3 0.3137(5) 0.2588(5) 0.43038(10) 0.1016(7) Uani d . 1 1 . .
loop_
    _atom_site_aniso_label
    _atom_site_aniso_U_11
    _atom_site_aniso_U_22
    _atom_site_aniso_U_33
    _atom_site_aniso_U_12
    _atom_site_aniso_U_13
    _atom_site_aniso_U_23
    C1 0.0322(8) 0.0339(8) 0.0352(8) 0.0063(6) -0.0032(6) -0.0019(6)
    C2 0.0397(9) 0.0387(9) 0.0382(9) 0.0042(7) -0.0095(7) -0.0088(7)
    C3 0.0432(10) 0.0327(9) 0.0403(9) 0.0070(7) -0.0066(7) -0.0111(7)
    C4 0.0337(8) 0.0291(8) 0.0366(8) 0.0037(6) -0.0019(6) -0.0027(6)
    C5 0.0377(9) 0.0374(9) 0.0411(9) -0.0050(7) -0.0100(7) -0.0064(7)
    C6 0.0911(17) 0.0508(13) 0.0530(12) -0.0103(12) -0.0110(11) 0.0064(10)
    C7 0.132(3) 0.0806(19) 0.0567(15) -0.0218(18) -0.0130(16) 0.0188(13)
    C8 0.0836(19) 0.125(3) 0.0571(15) -0.0191(18) 0.0134(13) -0.0112(16)
    C9 0.0515(12) 0.0807(16) 0.0503(12) -0.0107(11) 0.0010(9) -0.0100(11)
    N1 0.0349(7) 0.0299(7) 0.0373(7) 0.0065(5) -0.0063(6) -0.0043(5)
    N2 0.0314(7) 0.0292(7) 0.0353(7) 0.0039(5) -0.0066(5) -0.0042(5)
    N3 0.0480(9) 0.0448(9) 0.0375(8) -0.0066(7) -0.0093(6) -0.0049(6)
    O1 0.0495(8) 0.0477(8) 0.0504(8) 0.0227(6) -0.0192(6) -0.0131(6)
    O2 0.0417(7) 0.0458(7) 0.0523(8) 0.0175(6) -0.0137(6) -0.0091(6)
    O3 0.1169(18) 0.1262(19) 0.0662(12) -0.0507(15) 0.0097(11) 0.0167(12)
_geom_special_details
;
 All esds (except the esd in the dihedral angle between two l.s. planes)
 are estimated using the full covariance matrix.  The cell esds are taken
 into account individually in the estimation of esds in distances, angles
 and torsion angles; correlations between esds in cell parameters are only
 used when they are defined by crystal symmetry.  An approximate (isotropic)
 treatment of cell esds is used for estimating esds involving l.s. planes.
;
loop_
    _geom_bond_atom_site_label_1
    _geom_bond_atom_site_label_2
    _geom_bond_site_symmetry_2
    _geom_bond_distance
    _geom_bond_publ_flag
    C1 N1 . 1.297(2) ?
    C1 O1 . 1.3341(18) ?
    C1 C2 . 1.421(2) ?
    C2 C3 . 1.331(2) ?
    C2 H2 . 0.9300 ?
    C3 C4 . 1.437(2) ?
    C3 H3 . 0.9300 ?
    C4 O2 . 1.2497(18) ?
    C4 N2 . 1.360(2) ?
    C5 N3 . 1.425(2) ?
    C5 N2 . 1.4892(19) ?
    C5 H5A . 0.9700 ?
    C5 H5B . 0.9700 ?
    C6 N3 . 1.452(3) ?
    C6 C7 . 1.508(3) ?
    C6 H6A . 0.9700 ?
    C6 H6B . 0.9700 ?
    C7 O3 . 1.419(4) ?
    C7 H7A . 0.9700 ?
    C7 H7B . 0.9700 ?
    C8 O3 . 1.410(4) ?
    C8 C9 . 1.509(3) ?
    C8 H8A . 0.9700 ?
    C8 H8B . 0.9700 ?
    C9 N3 . 1.449(3) ?
    C9 H9A . 0.9700 ?
    C9 H9B . 0.9700 ?
    N1 N2 . 1.3660(17) ?
    O1 H1 . 0.8200 ?
loop_
    _geom_angle_atom_site_label_1
    _geom_angle_atom_site_label_2
    _geom_angle_atom_site_label_3
    _geom_angle_site_symmetry_1
    _geom_angle_site_symmetry_3
    _geom_angle
    _geom_angle_publ_flag
    N1 C1 O1 . . 119.33(14) ?
    N1 C1 C2 . . 123.26(14) ?
    O1 C1 C2 . . 117.41(14) ?
    C3 C2 C1 . . 118.37(15) ?
    C3 C2 H2 . . 120.8 ?
    C1 C2 H2 . . 120.8 ?
    C2 C3 C4 . . 120.80(14) ?
    C2 C3 H3 . . 119.6 ?
    C4 C3 H3 . . 119.6 ?
    O2 C4 N2 . . 120.60(14) ?
    O2 C4 C3 . . 124.21(14) ?
    N2 C4 C3 . . 115.19(13) ?
    N3 C5 N2 . . 116.93(13) ?
    N3 C5 H5A . . 108.1 ?
    N2 C5 H5A . . 108.1 ?
    N3 C5 H5B . . 108.1 ?
    N2 C5 H5B . . 108.1 ?
    H5A C5 H5B . . 107.3 ?
    N3 C6 C7 . . 109.2(2) ?
    N3 C6 H6A . . 109.8 ?
    C7 C6 H6A . . 109.8 ?
    N3 C6 H6B . . 109.8 ?
    C7 C6 H6B . . 109.8 ?
    H6A C6 H6B . . 108.3 ?
    O3 C7 C6 . . 111.4(2) ?
    O3 C7 H7A . . 109.4 ?
    C6 C7 H7A . . 109.4 ?
    O3 C7 H7B . . 109.4 ?
    C6 C7 H7B . . 109.4 ?
    H7A C7 H7B . . 108.0 ?
    O3 C8 C9 . . 111.8(2) ?
    O3 C8 H8A . . 109.3 ?
    C9 C8 H8A . . 109.3 ?
    O3 C8 H8B . . 109.3 ?
    C9 C8 H8B . . 109.3 ?
    H8A C8 H8B . . 107.9 ?
    N3 C9 C8 . . 108.85(19) ?
    N3 C9 H9A . . 109.9 ?
    C8 C9 H9A . . 109.9 ?
    N3 C9 H9B . . 109.9 ?
    C8 C9 H9B . . 109.9 ?
    H9A C9 H9B . . 108.3 ?
    C1 N1 N2 . . 117.12(12) ?
    C4 N2 N1 . . 125.20(13) ?
    C4 N2 C5 . . 121.09(13) ?
    N1 N2 C5 . . 113.57(12) ?
    C5 N3 C9 . . 115.28(15) ?
    C5 N3 C6 . . 115.05(15) ?
    C9 N3 C6 . . 110.95(18) ?
    C1 O1 H1 . . 109.5 ?
    C8 O3 C7 . . 109.8(2) ?
loop_
    _geom_torsion_atom_site_label_1
    _geom_torsion_atom_site_label_2
    _geom_torsion_atom_site_label_3
    _geom_torsion_atom_site_label_4
    _geom_torsion_site_symmetry_1
    _geom_torsion_site_symmetry_2
    _geom_torsion_site_symmetry_3
    _geom_torsion_site_symmetry_4
    _geom_torsion
    _geom_torsion_publ_flag
    N1 C1 C2 C3 . . . . -0.6(3) ?
    O1 C1 C2 C3 . . . . 178.72(16) ?
    C1 C2 C3 C4 . . . . 0.0(3) ?
    C2 C3 C4 O2 . . . . -178.44(17) ?
    C2 C3 C4 N2 . . . . 1.7(2) ?
    N3 C6 C7 O3 . . . . 57.7(3) ?
    O3 C8 C9 N3 . . . . -58.1(3) ?
    O1 C1 N1 N2 . . . . -179.85(14) ?
    C2 C1 N1 N2 . . . . -0.5(2) ?
    O2 C4 N2 N1 . . . . 177.10(14) ?
    C3 C4 N2 N1 . . . . -3.0(2) ?
    O2 C4 N2 C5 . . . . 1.8(2) ?
    C3 C4 N2 C5 . . . . -178.32(14) ?
    C1 N1 N2 C4 . . . . 2.5(2) ?
    C1 N1 N2 C5 . . . . 178.12(14) ?
    N3 C5 N2 C4 . . . . -94.05(18) ?
    N3 C5 N2 N1 . . . . 90.12(17) ?
    N2 C5 N3 C9 . . . . -61.2(2) ?
    N2 C5 N3 C6 . . . . 69.9(2) ?
    C8 C9 N3 C5 . . . . -170.26(19) ?
    C8 C9 N3 C6 . . . . 56.7(2) ?
    C7 C6 N3 C5 . . . . 170.00(19) ?
    C7 C6 N3 C9 . . . . -56.9(3) ?
    C9 C8 O3 C7 . . . . 59.2(3) ?
    C6 C7 O3 C8 . . . . -58.9(3) ?
loop_
    _geom_hbond_atom_site_label_D
    _geom_hbond_atom_site_label_H
    _geom_hbond_atom_site_label_A
    _geom_hbond_site_symmetry_A
    _geom_hbond_distance_DH
    _geom_hbond_distance_HA
    _geom_hbond_distance_DA
    _geom_hbond_angle_DHA
    O1 H1 O2 1_465.01 0.82 1.77 2.5777(16) 167
    C2 H2 O1 2_565.01 0.93 2.55 3.478(2) 175
    C5 H5A O2 -------- 0.97 2.44 2.772(2) 100
_iucr_refine_instructions_details
;
TITL ssmgmrec_0m in P-1
CELL  0.71073   5.2110   5.4165  18.4544   87.232   83.993   80.862
ZERR     2.00   0.0003   0.0004   0.0012    0.004    0.004    0.004
LATT   1
SFAC  C    H    N    O
UNIT  18   26   6    6
MERG   2
FMAP   2
PLAN   20
BOND $H
ACTA
CONF
SIZE 0.20 0.25 0.30
L.S.   10
WGHT    0.073400    0.123700
FVAR       0.37772
C1    1    0.232075    0.574894    0.103796    11.00000    0.03224    0.03393 =
         0.03522   -0.00195   -0.00323    0.00630
C2    1    0.312826    0.352872    0.064117    11.00000    0.03971    0.03866 =
         0.03821   -0.00876   -0.00953    0.00416
AFIX  43
H2    2    0.223358    0.318301    0.025696    11.00000   -1.20000
AFIX   0
C3    1    0.519664    0.195601    0.083294    11.00000    0.04319    0.03275 =
         0.04034   -0.01113   -0.00658    0.00702
AFIX  43
H3    2    0.575385    0.049304    0.057971    11.00000   -1.20000
AFIX   0
C4    1    0.657919    0.249121    0.142650    11.00000    0.03373    0.02906 =
         0.03661   -0.00267   -0.00191    0.00370
C5    1    0.684679    0.546744    0.238706    11.00000    0.03772    0.03738 =
         0.04106   -0.00636   -0.00997   -0.00496
AFIX  23
H5A   2    0.869757    0.482021    0.231557    11.00000   -1.20000
H5B   2    0.667025    0.727836    0.235594    11.00000   -1.20000
AFIX   0
C6    1    0.649829    0.210178    0.329147    11.00000    0.09113    0.05080 =
         0.05300    0.00638   -0.01104   -0.01029
AFIX  23
H6A   2    0.834281    0.152024    0.316618    11.00000   -1.20000
H6B   2    0.550978    0.116345    0.301789    11.00000   -1.20000
AFIX   0
C7    1    0.580889    0.168722    0.409739    11.00000    0.13187    0.08064 =
         0.05673    0.01884   -0.01296   -0.02179
AFIX  23
H7A   2    0.617211   -0.008633    0.422112    11.00000   -1.20000
H7B   2    0.688777    0.254067    0.436713    11.00000   -1.20000
AFIX   0
C8    1    0.258865    0.516465    0.412441    11.00000    0.08364    0.12540 =
         0.05707   -0.01123    0.01335   -0.01911
AFIX  23
H8A   2    0.362735    0.606467    0.439360    11.00000   -1.20000
H8B   2    0.076133    0.576736    0.426887    11.00000   -1.20000
AFIX   0
C9    1    0.317190    0.569326    0.331872    11.00000    0.05146    0.08073 =
         0.05030   -0.00997    0.00096   -0.01073
AFIX  23
H9A   2    0.206563    0.488303    0.304587    11.00000   -1.20000
H9B   2    0.282136    0.748013    0.321356    11.00000   -1.20000
AFIX   0
N1    3    0.348608    0.630883    0.158153    11.00000    0.03493    0.02992 =
         0.03733   -0.00430   -0.00634    0.00650
N2    3    0.557435    0.463996    0.177469    11.00000    0.03143    0.02917 =
         0.03532   -0.00418   -0.00663    0.00394
N3    3    0.589465    0.475115    0.310604    11.00000    0.04803    0.04479 =
         0.03752   -0.00491   -0.00930   -0.00662
O1    4    0.027489    0.732329    0.082797    11.00000    0.04948    0.04766 =
         0.05036   -0.01307   -0.01916    0.02272
AFIX  83
H1    2   -0.002823    0.853047    0.109234    11.00000   -1.50000
AFIX   0
O2    4    0.856452    0.112777    0.162579    11.00000    0.04175    0.04578 =
         0.05230   -0.00907   -0.01366    0.01745
O3    4    0.313674    0.258804    0.430382    11.00000    0.11688    0.12618 =
         0.06622    0.01675    0.00975   -0.05066
HKLF 4
REM  ssmgmrec_0m in P-1
REM R1 =  0.0508 for   1679 Fo > 4sig(Fo)  and  0.0787 for all   2530 data
REM    136 parameters refined using      0 restraints
END
WGHT      0.0690      0.1287
REM Highest difference peak  0.310,  deepest hole -0.234,  1-sigma level  0.041
Q1    1   0.3641  0.6295  0.1114  11.00000  0.05    0.31
Q2    1   0.5266  0.1913  0.1281  11.00000  0.05    0.29
Q3    1   0.6548  0.2703  0.0925  11.00000  0.05    0.24
Q4    1   0.2247  0.5532  0.1531  11.00000  0.05    0.23
Q5    1   0.0398  0.7482  0.0276  11.00000  0.05    0.21
Q6    1   0.8549  0.0900  0.2156  11.00000  0.05    0.21
Q7    1   0.5828  0.4827  0.2204  11.00000  0.05    0.21
Q8    1   0.8846  0.0975  0.1116  11.00000  0.05    0.19
Q9    1   0.6132  0.4677  0.2713  11.00000  0.05    0.18
Q10   1   0.4891  0.3434  0.0615  11.00000  0.05    0.16
Q11   1   0.6020  0.4655  0.1271  11.00000  0.05    0.16
Q12   1   0.5701  0.3397  0.1730  11.00000  0.05    0.15
Q13   1   0.1380  0.4031  0.4191  11.00000  0.05    0.15
Q14   1   0.4791  0.1829  0.3320  11.00000  0.05    0.15
Q15   1   0.3512  0.6033  0.2167  11.00000  0.05    0.15
Q16   1   0.6242  0.4633  0.3637  11.00000  0.05    0.14
Q17   1   0.3657  0.2162  0.0939  11.00000  0.05    0.13
Q18   1   0.2647  0.4562  0.0909  11.00000  0.05    0.13
Q19   1   0.6274  0.1527  0.3704  11.00000  0.05    0.13
Q20   1  -0.0080  0.7059  0.1392  11.00000  0.05    0.13
;
