# Supplementary material for: 3-Hy­droxy-1-[(morpholin-4-yl)meth­yl]pyridazin-6(1H)-one
Source: Acta Crystallogr Sect E Struct Rep Online. 2013 Apr 20;69(Pt 5):o778. doi: 10.1107/S1600536813010477 (PMC3648302; doi:10.1107/S1600536813010477)
Supplement: Supplementary file 2 [file e-69-0o778-Isup2.hkl]

#
# h,k,l, Fc-squared, Fo-squared, sigma(Fo-squared) and status flag
#
data_I
_shelx_title ' ssmgmrec_0m in P-1'
_shelx_refln_list_code          4
_shelx_F_calc_maximum       83.45
_exptl_crystal_F_000       224.00
_reflns_d_resolution_high  0.7472
 
loop_
 _symmetry_equiv_pos_as_xyz
 'x, y, z'
 '-x, -y, -z'
 
_cell_length_a     5.2110
_cell_length_b     5.4165
_cell_length_c    18.4544
_cell_angle_alpha  87.232
_cell_angle_beta   83.993
_cell_angle_gamma  80.862
 
_shelx_F_squared_multiplier     1.000
 
loop_
 _refln_index_h
 _refln_index_k
 _refln_index_l
 _refln_F_squared_calc
 _refln_F_squared_meas
 _refln_F_squared_sigma
 _refln_observed_status
   1   0   0     2801.51     2966.95     81.05 o
   2   0   0      190.76      199.63      3.63 o
   3   0   0      371.42      408.06      4.64 o
   4   0   0        6.43        9.82      1.20 o
   5   0   0        5.72        4.11      0.76 o
   6   0   0       14.82       19.38      1.61 o
  -6   1   0        0.15        1.25      1.05 o
  -4   1   0        3.11        4.14      0.39 o
  -3   1   0      628.42      662.87     12.93 o
  -2   1   0      333.33      360.79      5.61 o
  -1   1   0        2.73        2.09      0.12 o
   0   1   0     3261.10     3307.80     41.65 o
   1   1   0     2638.46     2601.62     28.20 o
   2   1   0      116.17      117.14      1.53 o
   3   1   0        1.99        2.78      0.31 o
   4   1   0       17.81       19.59      1.12 o
   5   1   0        0.27        0.74      1.68 o
   6   1   0        5.65        7.68      1.29 o
  -6   2   0        0.26        0.56      0.98 o
  -5   2   0       15.02       13.29      1.01 o
  -4   2   0        1.27        4.68      0.66 o
  -3   2   0       96.92       89.90      1.78 o
  -2   2   0      195.39      236.04      3.70 o
  -1   2   0      114.96      123.37      1.79 o
   0   2   0       26.61       34.38      0.93 o
   1   2   0        6.61        6.95      0.29 o
   2   2   0        2.54        1.70      0.20 o
   3   2   0       70.71       67.62      0.92 o
   4   2   0        0.04        0.24      0.24 o
   5   2   0        0.30        0.18      1.19 o
   6   2   0       35.01       44.22      3.82 o
  -5   3   0        0.02        1.44      1.58 o
  -4   3   0       42.10       40.99      1.39 o
  -3   3   0       71.94       81.12      3.07 o
  -2   3   0       49.15       59.51      2.49 o
  -1   3   0        2.52        3.98      0.51 o
   0   3   0      327.11      355.20      4.44 o
   1   3   0      456.51      481.14      5.30 o
   2   3   0       23.76       24.65      0.62 o
   3   3   0       42.41       38.56      1.18 o
   4   3   0       24.03       27.89      0.91 o
   5   3   0        0.42        0.00      0.74 o
   6   3   0        0.92        2.34      1.06 o
  -5   4   0       22.06       24.15      2.31 o
  -4   4   0        0.09       -0.71      0.71 o
  -3   4   0       16.19       19.15      1.20 o
  -1   4   0       11.37       14.14      1.14 o
   0   4   0       31.39       35.46      1.12 o
   1   4   0      135.52      147.01      2.58 o
   2   4   0      106.97      112.16      1.90 o
   3   4   0        2.83        2.40      0.45 o
   4   4   0       15.88       17.70      0.98 o
   5   4   0        2.90        2.03      1.26 o
   6   4   0        0.05        1.05      1.47 o
  -4   5   0        3.58        5.26      1.75 o
  -3   5   0        0.00       -0.72      0.72 o
  -2   5   0        0.33       -0.01      0.67 o
  -1   5   0       55.66       68.42      5.15 o
   0   5   0        0.43       -0.18      0.59 o
   1   5   0        1.18        0.73      0.49 o
   2   5   0       10.84       10.97      0.93 o
   3   5   0        5.67        5.51      0.73 o
   4   5   0        0.24        0.71      0.88 o
   5   5   0        0.65        0.00      1.33 o
  -2   6   0       16.49       18.18      1.53 o
  -1   6   0        6.08        6.57      1.04 o
   0   6   0        2.96        1.79      0.84 o
   1   6   0        5.39        5.73      0.99 o
   2   6   0        0.07        0.70      0.62 o
   3   6   0        6.68        6.28      0.85 o
   4   6   0        5.14        8.13      1.24 o
   0   7   0        1.11        0.42      1.40 o
   1   7   0        0.33        0.07      1.26 o
   2   7   0        0.87        1.41      1.30 o
  -2  -7   1        6.76        5.73      1.21 o
  -1  -7   1        2.89        3.32      1.65 o
   0  -7   1        0.25        0.07      1.33 o
  -4  -6   1        5.58        7.53      1.33 o
  -3  -6   1        2.29        1.35      0.87 o
  -2  -6   1        5.58        4.22      0.74 o
  -1  -6   1        0.47       -0.65      0.76 o
   0  -6   1        6.90        6.90      1.19 o
   1  -6   1        0.03       -0.09      0.77 o
   2  -6   1        1.13        1.63      0.97 o
  -5  -5   1        2.73        3.50      1.61 o
  -4  -5   1        0.95        0.22      0.98 o
  -3  -5   1        0.00        0.05      0.54 o
  -2  -5   1        0.05       -0.15      0.48 o
  -1  -5   1        1.31        0.33      0.44 o
   0  -5   1        2.25        2.04      0.81 o
   1  -5   1      189.61      196.02      3.95 o
   2  -5   1        4.99        7.23      0.99 o
   3  -5   1        1.18        0.95      0.77 o
   4  -5   1        0.76        7.34      1.61 o
  -6  -4   1        1.20        0.70      1.40 o
  -5  -4   1        2.70        1.67      0.89 o
  -4  -4   1        5.62        7.40      0.76 o
  -3  -4   1        0.07        0.12      0.38 o
  -2  -4   1       67.08       69.54      1.36 o
  -1  -4   1        3.42        4.91      0.62 o
   0  -4   1       31.76       35.49      0.96 o
   1  -4   1      154.96      157.86      2.26 o
   2  -4   1      155.21      162.76      5.42 o
   3  -4   1        3.02        4.72      0.85 o
   4  -4   1        4.42        4.22      0.76 o
   5  -4   1        1.03        3.45      1.79 o
  -6  -3   1        6.12        6.58      1.24 o
  -5  -3   1        8.71        9.81      1.14 o
  -4  -3   1       46.97       43.85      1.37 o
  -3  -3   1       17.27       17.39      0.54 o
  -2  -3   1        2.16        2.58      0.29 o
  -1  -3   1      305.10      311.79      3.83 o
   0  -3   1        5.02        8.17      0.91 o
   1  -3   1       25.30       31.91      0.71 o
   2  -3   1      106.72      101.11      1.63 o
   3  -3   1       20.31       21.49      1.38 o
   4  -3   1       14.20       15.56      0.93 o
   5  -3   1       12.77       11.91      1.28 o
  -6  -2   1        0.03        2.99      1.58 o
  -5  -2   1       20.44       18.23      1.26 o
  -4  -2   1        0.00        0.07      0.18 o
  -3  -2   1       58.02       54.32      0.85 o
  -2  -2   1       83.69       83.15      1.09 o
  -1  -2   1       46.95       46.59      0.63 o
   0  -2   1      431.07      451.87      5.06 o
   1  -2   1       82.41       83.33      1.28 o
   2  -2   1      348.82      380.25      5.08 o
   3  -2   1        9.60       15.67      0.49 o
   4  -2   1       67.56       59.23      1.64 o
   5  -2   1       12.37        9.08      0.90 o
   6  -2   1        2.31        3.75      1.18 o
  -6  -1   1        0.32        1.53      0.90 o
  -5  -1   1        2.21        1.58      0.88 o
  -4  -1   1       51.36       54.56      0.84 o
  -3  -1   1        5.72        8.75      0.30 o
  -2  -1   1       44.39       52.65      0.69 o
  -1  -1   1      401.48      352.71      4.01 o
   0  -1   1      384.61      405.95      4.52 o
   1  -1   1        5.36        5.03      0.18 o
   2  -1   1       40.21       58.70      0.87 o
   3  -1   1      431.77      465.11      5.28 o
   4  -1   1        5.79        6.77      0.65 o
   5  -1   1       41.62       53.80      1.92 o
   6  -1   1        1.23        0.94      1.02 o
  -6   0   1       30.52       30.72      1.96 o
  -5   0   1        0.42        0.30      0.55 o
  -4   0   1      116.80      113.77      1.91 o
  -3   0   1      362.67      402.93      5.56 o
  -2   0   1      417.97      418.32      5.27 o
  -1   0   1       31.20       36.11      0.86 o
   0   0   1      364.35      312.52     19.60 o
   1   0   1      599.98      614.17      6.70 o
   2   0   1       15.11       18.63      0.40 o
   3   0   1      236.79      282.10      3.55 o
   4   0   1       33.62       37.18      0.76 o
   5   0   1        2.90        2.87      0.61 o
   6   0   1        0.37        5.88      1.16 o
  -6   1   1        6.66        5.97      1.23 o
  -5   1   1       10.63       10.68      1.21 o
  -4   1   1        2.67        1.49      0.38 o
  -2   1   1      129.91      163.64      5.02 o
  -1   1   1        5.69        8.94      0.37 o
   0   1   1      505.58      528.73      6.66 o
   1   1   1     2601.31     2649.39     27.15 o
   2   1   1      168.23      183.97      4.43 o
   3   1   1        8.70       14.15      0.50 o
   4   1   1       60.71       69.01      1.19 o
   5   1   1        5.76        4.94      1.81 o
   6   1   1        3.26        4.35      1.11 o
  -6   2   1        0.94        0.46      0.99 o
  -5   2   1        1.47        2.24      0.68 o
  -4   2   1        5.07        5.67      1.29 o
  -3   2   1      171.09      169.34      2.96 o
  -2   2   1        4.40        6.66      0.77 o
  -1   2   1       57.29       69.20      1.15 o
   0   2   1     1475.61     1582.57     20.24 o
   1   2   1        8.68        7.06      0.32 o
   2   2   1        5.20        5.11      0.29 o
   3   2   1        1.88        2.87      0.56 o
   4   2   1        0.16       -0.22      0.22 o
   5   2   1        9.26        8.76      1.12 o
   6   2   1       52.17       60.00      2.05 o
  -5   3   1        4.58        5.94      0.88 o
  -4   3   1        6.31        7.95      0.83 o
  -3   3   1      530.92      512.32      9.29 o
  -2   3   1      626.08      610.04     12.99 o
  -1   3   1       11.21       13.06      0.46 o
   0   3   1      182.54      191.35      2.73 o
   1   3   1      674.63      732.47      8.70 o
   2   3   1        0.73        0.84      0.25 o
   3   3   1       69.32       67.97      1.46 o
   4   3   1       29.44       29.11      1.09 o
   5   3   1        1.05        0.28      0.74 o
   6   3   1       14.56       15.51      1.51 o
  -5   4   1       21.14       31.59      3.96 o
  -4   4   1        0.55        0.61      0.84 o
  -3   4   1       11.39       12.50      1.03 o
  -2   4   1      624.66      625.38     13.34 o
  -1   4   1       59.29       60.48      1.19 o
   0   4   1        1.45        1.90      0.47 o
   1   4   1        8.14       15.44      1.67 o
   2   4   1        5.72       11.74      1.79 o
   3   4   1        0.29       -0.11      0.39 o
   4   4   1        7.53        8.63      0.78 o
   5   4   1        0.10       -0.04      0.74 o
   6   4   1        0.32       -1.26      1.26 o
  -4   5   1        1.88        2.38      1.61 o
  -3   5   1        0.07       -0.49      0.74 o
  -2   5   1        3.07        2.80      0.79 o
  -1   5   1        5.58        7.22      1.33 o
   0   5   1        0.03        0.53      0.62 o
   1   5   1        2.53        1.43      0.67 o
   2   5   1       19.52       17.73      1.04 o
   3   5   1        4.09        5.02      0.71 o
   4   5   1       22.78       24.74      1.51 o
   5   5   1        1.05       -0.89      0.89 o
  -2   6   1        3.48        7.38      1.16 o
  -1   6   1        1.00        2.21      0.89 o
   0   6   1        0.63        0.14      0.74 o
   1   6   1       10.31        8.84      1.44 o
   2   6   1        2.11        1.75      0.84 o
   3   6   1        1.14        0.77      0.69 o
   4   6   1        6.51        8.13      1.30 o
   0   7   1        1.51        1.82      1.47 o
   1   7   1        2.77        3.71      1.54 o
   2   7   1        4.31        4.23      1.11 o
  -2  -7   2        8.69        6.60      1.33 o
  -1  -7   2        0.31        0.35      0.99 o
   0  -7   2        0.13       -0.56      1.33 o
  -4  -6   2        0.07       -0.23      0.94 o
  -3  -6   2        6.54        4.90      1.04 o
  -2  -6   2        3.05        2.54      0.67 o
  -1  -6   2        0.22       -0.05      0.77 o
   0  -6   2        0.67        1.01      0.82 o
   1  -6   2        0.08       -0.13      0.74 o
   2  -6   2        1.92        0.74      0.89 o
  -5  -5   2        1.72        2.52      1.47 o
  -4  -5   2        0.87        0.46      0.79 o
  -3  -5   2       17.94       17.98      1.01 o
  -2  -5   2        9.08        9.17      0.72 o
  -1  -5   2        0.01       -0.40      0.40 o
   0  -5   2        5.38        6.58      0.87 o
   1  -5   2      165.30      172.97      4.84 o
   2  -5   2        0.01        0.04      0.66 o
   3  -5   2        0.75        1.29      0.84 o
   4  -5   2       24.56       32.32      1.56 o
  -6  -4   2        0.01       -0.33      1.03 o
  -5  -4   2        6.94        6.54      1.09 o
  -4  -4   2       24.23       24.69      1.10 o
  -3  -4   2       25.01       23.90      1.03 o
  -2  -4   2        8.42       12.23      0.77 o
  -1  -4   2        4.06        2.83      0.38 o
   0  -4   2        0.16        0.42      0.27 o
   1  -4   2      184.14      185.03      2.58 o
   2  -4   2      181.39      184.91      3.35 o
   3  -4   2       27.56       25.41      1.14 o
   4  -4   2        4.09        4.27      0.78 o
   5  -4   2        0.64        4.24      1.24 o
  -6  -3   2        0.76        0.33      0.98 o
  -5  -3   2        5.56        4.85      0.94 o
  -4  -3   2        5.36        8.43      1.99 o
  -3  -3   2        3.14        4.11      0.34 o
  -2  -3   2        0.42        0.37      0.21 o
  -1  -3   2      137.94      125.80      1.73 o
   0  -3   2      356.96      382.24      4.34 o
   1  -3   2        0.40        1.07      0.37 o
   2  -3   2       33.37       39.33      0.85 o
   3  -3   2       28.20       25.93      1.07 o
   4  -3   2       18.26       17.06      0.99 o
   5  -3   2        1.71        1.77      0.86 o
  -6  -2   2        0.47        0.03      1.40 o
  -5  -2   2        0.77        1.59      0.68 o
  -4  -2   2        1.63        1.73      0.31 o
  -3  -2   2       60.17       53.94      0.78 o
  -2  -2   2      380.66      374.42      3.97 o
  -1  -2   2      246.67      256.61      2.58 o
   0  -2   2      287.20      289.26      3.26 o
   1  -2   2      195.49      211.76      2.92 o
   2  -2   2       23.92       26.86      3.85 o
   3  -2   2       27.56       30.34      0.73 o
   4  -2   2        2.47        2.14      0.52 o
   5  -2   2        7.39        5.40      0.78 o
   6  -2   2        0.00        0.98      1.04 o
  -6  -1   2        0.38        0.73      0.78 o
  -5  -1   2        1.46        2.17      0.77 o
  -4  -1   2       19.76       22.16      0.60 o
  -3  -1   2       37.58       36.50      0.53 o
  -2  -1   2       40.35       43.74      0.59 o
  -1  -1   2     2308.81     2346.57     21.17 o
   0  -1   2       21.76       17.49      0.28 o
   1  -1   2       36.76       24.64      0.46 o
   2  -1   2        4.67        8.16      0.46 o
   3  -1   2       49.49       52.86      0.88 o
   4  -1   2       13.03       13.06      0.67 o
   5  -1   2      109.70       98.28      2.83 o
   6  -1   2        6.02        4.76      1.21 o
  -6   0   2       14.74       19.00      1.89 o
  -5   0   2        2.76        1.99      0.66 o
  -4   0   2       97.44      104.12      2.06 o
  -3   0   2        2.59        2.14      0.28 o
  -2   0   2       17.30       23.91      0.91 o
  -1   0   2       36.79       32.02      0.50 o
   0   0   2      160.12      159.11      1.65 o
   1   0   2      492.23      544.10      5.62 o
   2   0   2      108.16      127.88      1.46 o
   3   0   2        1.76        1.57      0.40 o
   4   0   2       37.00       36.31      0.70 o
   5   0   2        3.20        1.43      0.72 o
   6   0   2       28.38       30.98      2.84 o
  -6   1   2       14.61       11.18      1.41 o
  -5   1   2        9.95        9.52      1.15 o
  -4   1   2        6.99        6.79      0.54 o
  -3   1   2      133.81      137.60      2.43 o
  -2   1   2       14.49       14.85      0.66 o
  -1   1   2       10.50       13.41      0.32 o
   0   1   2     1117.14     1144.60     12.26 o
   1   1   2     1040.22     1009.71      9.73 o
   2   1   2      611.52      573.29      6.39 o
   3   1   2      331.24      352.07      4.11 o
   4   1   2       11.08       17.68      0.96 o
   5   1   2       23.10       43.00      2.24 o
   6   1   2        0.51        3.14      1.09 o
  -6   2   2        0.06       -0.42      0.96 o
  -5   2   2        8.72        9.48      1.19 o
  -4   2   2        2.17        2.47      0.78 o
  -2   2   2        0.67        1.95      0.67 o
  -1   2   2       11.05       13.96      0.77 o
   0   2   2     1141.41     1216.74     14.14 o
   1   2   2       18.91       16.48      0.31 o
   2   2   2       92.78       85.30      1.39 o
   3   2   2       43.55       46.78      1.21 o
   4   2   2        2.59        2.85      0.33 o
   5   2   2        2.83        2.31      0.62 o
   6   2   2        5.16       12.36      2.24 o
  -5   3   2        0.03        0.99      0.93 o
  -4   3   2        1.27        1.85      0.68 o
  -3   3   2       63.53      122.20      3.27 o
  -2   3   2       22.10       29.72      1.89 o
  -1   3   2        8.74       10.00      0.40 o
   0   3   2       21.85       29.44      0.88 o
   1   3   2      265.66      300.28      3.84 o
   2   3   2       52.49       51.18      0.91 o
   3   3   2        6.82        9.55      0.70 o
   4   3   2        0.38        1.73      0.56 o
   5   3   2        0.09       -0.26      0.55 o
   6   3   2        2.22        2.13      1.06 o
  -5   4   2        0.04        2.53      2.35 o
  -4   4   2        1.08       -0.42      0.79 o
  -3   4   2        3.09        5.15      0.80 o
  -2   4   2      290.24      335.33     13.78 o
  -1   4   2        1.28        1.87      0.52 o
   0   4   2        3.52        4.21      0.43 o
   1   4   2       60.67       63.81      1.63 o
   2   4   2       16.63       17.86      1.06 o
   3   4   2        0.33        0.06      0.47 o
   4   4   2        6.06        6.19      0.73 o
   5   4   2        2.95        2.11      0.87 o
   6   4   2        2.52        3.43      1.54 o
  -4   5   2        0.62        0.07      1.47 o
  -3   5   2        9.32       10.33      1.19 o
  -2   5   2        0.64        2.14      0.77 o
  -1   5   2       27.02       30.49      2.45 o
   0   5   2        5.23        4.68      0.84 o
   1   5   2        0.24        0.66      0.64 o
   2   5   2        2.55        3.38      0.59 o
   3   5   2       23.80       23.48      1.10 o
   4   5   2       20.26       23.57      1.21 o
   5   5   2        0.00       -0.89      0.89 o
  -2   6   2       31.53       38.34      1.93 o
  -1   6   2        1.90        2.50      0.92 o
   0   6   2        2.42        3.35      0.92 o
   1   6   2       20.48       21.28      1.39 o
   2   6   2        4.38        3.53      0.92 o
   3   6   2        2.89        3.54      0.77 o
   4   6   2       32.83       36.81      1.96 o
   0   7   2        0.22       -0.28      1.33 o
   1   7   2        6.84        6.87      1.75 o
   2   7   2        7.45        6.24      1.75 o
  -2  -7   3        0.00       -0.86      0.86 o
  -1  -7   3        3.74        3.24      1.14 o
   0  -7   3        0.51       -0.70      1.33 o
  -4  -6   3        0.23       -0.75      0.89 o
  -3  -6   3        0.00       -0.41      0.79 o
  -2  -6   3        2.62        0.86      0.64 o
  -1  -6   3        2.79        1.91      0.65 o
   0  -6   3       19.97       20.66      1.41 o
   1  -6   3        0.33       -0.41      0.72 o
   2  -6   3        0.08       -0.48      0.79 o
  -5  -5   3       12.26        7.92      1.82 o
  -4  -5   3        0.09       -0.67      0.67 o
  -3  -5   3        0.50        0.80      0.59 o
  -2  -5   3        2.00        2.48      0.51 o
  -1  -5   3        2.50        2.06      0.67 o
   0  -5   3        1.74        1.41      2.10 o
   1  -5   3        5.28        9.46      1.54 o
   2  -5   3        5.27        4.88      0.89 o
   3  -5   3        0.42        0.14      0.77 o
   4  -5   3       23.86       29.23      1.70 o
  -6  -4   3        3.93        1.83      1.09 o
  -5  -4   3       28.89       26.60      1.64 o
  -4  -4   3       16.93       18.19      1.01 o
  -3  -4   3        0.01       -0.29      0.39 o
  -2  -4   3        8.44       10.47      0.63 o
  -1  -4   3        0.63        0.98      0.34 o
   0  -4   3        7.54        7.95      0.46 o
   1  -4   3       49.49       53.23      1.14 o
   2  -4   3       92.69       90.23      1.69 o
   3  -4   3       19.59       18.81      0.90 o
   4  -4   3        1.07        1.62      0.59 o
   5  -4   3        5.35        9.67      1.86 o
  -6  -3   3        0.47        0.75      1.02 o
  -5  -3   3        5.41        5.97      1.02 o
  -4  -3   3       20.55       19.77      1.24 o
  -3  -3   3        9.02        8.30      0.45 o
  -2  -3   3        6.94        6.46      0.26 o
  -1  -3   3       79.66       84.00      1.26 o
   0  -3   3       70.25       81.66      1.14 o
   1  -3   3      346.28      376.63      4.74 o
   2  -3   3      118.31      105.84      1.60 o
   3  -3   3        0.07        0.69      0.46 o
   4  -3   3        6.85        5.02      0.71 o
   5  -3   3        1.30       -0.13      0.79 o
  -6  -2   3        0.00       -1.05      1.05 o
  -5  -2   3       14.86       16.09      1.08 o
  -4  -2   3       10.05       11.15      0.55 o
  -3  -2   3        0.23        0.30      0.18 o
  -2  -2   3      137.69      147.10      1.58 o
  -1  -2   3       13.31       13.14      0.68 o
   0  -2   3      119.53      121.81      1.49 o
   1  -2   3      199.38      229.25      2.92 o
   2  -2   3      479.02      490.49      6.50 o
   3  -2   3        4.30        8.93      2.35 o
   4  -2   3        3.32        3.74      0.88 o
   5  -2   3        1.21        1.94      0.98 o
   6  -2   3        0.02       -0.70      1.47 o
  -6  -1   3        3.80        2.79      0.86 o
  -5  -1   3        8.57        8.08      1.28 o
  -4  -1   3        0.46        1.18      0.30 o
  -3  -1   3        7.74        7.43      0.25 o
  -2  -1   3       13.14       12.71      0.31 o
  -1  -1   3     6964.02     6699.33     60.53 o
   0  -1   3      355.67      327.21      3.36 o
   1  -1   3        4.00        3.88      0.17 o
   2  -1   3      174.03      174.79      2.27 o
   3  -1   3        2.46        2.85      0.24 o
   4  -1   3        2.43        2.56      0.43 o
   5  -1   3       36.91       34.01      1.36 o
   6  -1   3        0.06       -0.94      0.94 o
  -6   0   3        1.34        2.86      1.14 o
  -5   0   3        4.71        3.55      0.71 o
  -4   0   3      104.24      107.66      2.12 o
  -3   0   3        9.21        8.58      0.41 o
  -2   0   3       40.17       40.72      0.69 o
  -1   0   3     1326.55     1285.63     15.03 o
   0   0   3      237.65      251.06      2.77 o
   1   0   3     2446.02     2376.28     25.94 o
   2   0   3       34.36       37.61      0.65 o
   3   0   3      155.37      155.76      1.94 o
   4   0   3       17.06       17.06      0.62 o
   5   0   3        2.49        2.34      0.56 o
   6   0   3        6.81        9.13      1.33 o
  -6   1   3        3.42        3.62      1.16 o
  -5   1   3        0.56        0.40      0.77 o
  -4   1   3       18.73       16.93      0.86 o
  -3   1   3       35.99       36.67      1.19 o
  -2   1   3      650.85      643.48      8.58 o
  -1   1   3        4.32        4.46      0.21 o
   0   1   3      603.40      644.25      6.94 o
   1   1   3     2667.09     2480.57     23.67 o
   2   1   3        0.07        0.51      0.41 o
   3   1   3        8.61       12.06      0.67 o
   4   1   3       47.91       55.97      0.90 o
   5   1   3       96.29      105.89      1.96 o
   6   1   3       11.98       14.83      1.51 o
  -6   2   3        0.15       -0.36      0.93 o
  -5   2   3       12.72       12.22      1.34 o
  -4   2   3       78.34       69.31      1.94 o
  -3   2   3       82.10       74.18      1.54 o
  -2   2   3        6.87        8.18      0.46 o
  -1   2   3       39.34       39.55      0.65 o
   0   2   3       76.95       77.97      2.32 o
   1   2   3       19.39       20.03      0.39 o
   2   2   3      293.71      293.57      3.17 o
   3   2   3      183.91      189.18      2.09 o
   4   2   3        0.10        0.21      0.28 o
   5   2   3        4.74        4.85      0.48 o
   6   2   3       22.15       35.76      2.01 o
  -5   3   3        0.20       -0.83      0.83 o
  -4   3   3        0.19       -0.58      0.58 o
  -3   3   3       49.62       67.30      3.72 o
  -2   3   3        0.01       -0.40      0.40 o
  -1   3   3        0.61        0.15      0.20 o
   0   3   3        4.85        8.02      0.34 o
   1   3   3       82.61       95.82      3.35 o
   2   3   3       40.95       39.03      0.77 o
   3   3   3      148.89      155.99      2.22 o
   4   3   3       24.72       24.50      0.88 o
   5   3   3        0.75        0.57      0.59 o
   6   3   3        0.47        1.89      1.40 o
  -4   4   3        0.00       -0.77      0.77 o
  -3   4   3        1.43        1.40      0.59 o
  -2   4   3       20.53       24.95      2.17 o
  -1   4   3       17.47       18.75      0.91 o
   0   4   3       37.44       35.74      0.96 o
   1   4   3       29.86       35.39      1.96 o
   2   4   3       41.64       42.92      1.14 o
   3   4   3        4.25        6.06      0.67 o
   4   4   3       22.68       22.22      1.06 o
   5   4   3        0.76        0.23      0.79 o
   6   4   3        1.65       -0.56      1.33 o
  -4   5   3        0.00       -1.33      1.33 o
  -3   5   3       18.74       19.37      1.38 o
  -2   5   3        9.66       10.47      1.06 o
  -1   5   3        1.03        2.44      0.77 o
   0   5   3       27.76       26.42      1.39 o
   1   5   3       21.63       20.96      1.24 o
   2   5   3        0.37        0.55      0.67 o
   3   5   3        0.62        3.80      0.94 o
   4   5   3        6.67        9.95      0.94 o
   5   5   3        0.33       -0.89      0.89 o
  -2   6   3       53.07       58.57      2.34 o
  -1   6   3        0.17       -0.27      0.77 o
   0   6   3        0.01        0.02      0.72 o
   1   6   3        0.14        1.39      0.82 o
   2   6   3        0.02       -0.41      0.84 o
   3   6   3        4.49        3.59      0.96 o
   4   6   3       13.83       14.17      2.31 o
   0   7   3        3.63        3.71      1.61 o
   1   7   3        2.46        2.59      1.54 o
   2   7   3        2.11        1.61      1.54 o
  -1  -7   4        1.54        0.00      1.02 o
   0  -7   4        2.74        2.17      1.54 o
  -4  -6   4        0.16       -0.63      1.26 o
  -3  -6   4        0.05       -0.35      0.79 o
  -2  -6   4        0.15       -0.58      0.58 o
  -1  -6   4        2.21        1.81      0.67 o
   0  -6   4       59.73       58.39      2.25 o
   1  -6   4        0.16       -0.18      0.74 o
   2  -6   4        1.44        0.98      1.33 o
  -5  -5   4        2.89        3.71      1.61 o
  -4  -5   4        5.24        4.49      1.68 o
  -3  -5   4       10.63        9.61      0.86 o
  -2  -5   4       10.18        8.88      0.69 o
  -1  -5   4        0.03       -0.43      0.43 o
   0  -5   4       66.08       69.59      3.96 o
   1  -5   4       77.33       81.37      2.63 o
   2  -5   4        0.04       -0.56      0.64 o
   3  -5   4        7.03        6.57      1.06 o
   4  -5   4        1.40        5.51      2.22 o
  -6  -4   4        0.09        0.34      1.19 o
  -5  -4   4        0.46        2.90      0.97 o
  -4  -4   4        0.02        0.47      0.74 o
  -3  -4   4        1.02        0.64      0.51 o
  -2  -4   4       38.59       39.88      1.09 o
  -1  -4   4        0.08       -0.29      0.30 o
   0  -4   4        0.11       -0.11      0.27 o
   1  -4   4        9.08        9.74      0.73 o
   2  -4   4        0.55        1.23      0.49 o
   3  -4   4        2.28        1.47      0.53 o
   4  -4   4        9.91        8.49      0.80 o
   5  -4   4        8.61       10.21      1.51 o
  -6  -3   4        0.48       -0.21      0.94 o
  -5  -3   4        0.36        0.60      0.79 o
  -4  -3   4        3.08        3.00      0.77 o
  -3  -3   4       35.19       35.24      0.77 o
  -2  -3   4        2.70        2.91      0.23 o
  -1  -3   4       44.68       41.83      0.71 o
   0  -3   4       46.79       45.77      0.75 o
   1  -3   4       41.24       42.70      0.83 o
   2  -3   4       45.91       40.40      0.84 o
   3  -3   4        9.95       10.20      0.71 o
   4  -3   4        5.33        4.03      0.65 o
   5  -3   4        0.16       -0.67      0.67 o
  -6  -2   4        0.04       -0.97      1.37 o
  -5  -2   4        1.19        1.62      0.68 o
  -4  -2   4       26.71       26.62      0.79 o
  -3  -2   4        3.84        3.41      0.23 o
  -2  -2   4        4.29        4.51      0.30 o
  -1  -2   4       49.94       45.24      0.60 o
   0  -2   4       17.23       18.78      0.39 o
   1  -2   4      252.30      278.12      3.63 o
   2  -2   4      396.36      414.75      5.17 o
   3  -2   4      107.40      104.40      1.69 o
   4  -2   4       26.85       34.83      2.10 o
   5  -2   4        1.20        1.28      0.62 o
   6  -2   4        3.43        4.67      0.96 o
  -6  -1   4        0.09        0.75      0.80 o
  -5  -1   4        0.13        0.20      0.61 o
  -4  -1   4        2.22        1.48      0.39 o
  -3  -1   4        0.37        0.29      0.18 o
  -2  -1   4       55.87       54.32      0.71 o
  -1  -1   4     1681.99     1598.58     16.14 o
   0  -1   4      138.03      126.37      1.48 o
   1  -1   4       11.64        9.24      0.30 o
   2  -1   4      348.96      398.48      4.93 o
   3  -1   4        0.11        0.66      0.20 o
   4  -1   4       37.44       37.50      1.10 o
   5  -1   4        0.99        4.37      0.81 o
   6  -1   4        4.06        4.21      0.86 o
  -6   0   4        8.12       10.71      2.03 o
  -5   0   4        0.08        0.08      0.59 o
  -4   0   4        1.71        6.03      1.26 o
  -3   0   4        6.16        9.16      0.33 o
  -2   0   4      215.79      219.80      2.51 o
  -1   0   4      181.61      174.59      2.14 o
   0   0   4     3343.28     3279.24     35.25 o
   1   0   4        0.02        0.32      0.14 o
   2   0   4      192.86      189.81      2.72 o
   3   0   4       10.31       14.20      0.63 o
   4   0   4        2.36        2.34      0.32 o
   5   0   4        4.33        3.51      0.63 o
   6   0   4        0.70        0.35      0.99 o
  -6   1   4        0.00        0.18      1.51 o
  -5   1   4        0.72        0.32      0.79 o
  -4   1   4       22.22       20.23      0.93 o
  -3   1   4       82.97       86.46      1.44 o
  -2   1   4       27.62       37.17      1.93 o
  -1   1   4     1460.92     1511.33     15.26 o
   0   1   4      210.23      209.31      2.08 o
   1   1   4      111.18       92.44      1.34 o
   2   1   4        2.35        2.14      0.18 o
   3   1   4       13.09       14.97      0.38 o
   4   1   4       11.66       21.94      1.23 o
   5   1   4       80.89       94.33      1.82 o
   6   1   4       20.96       25.94      1.58 o
  -6   2   4        0.56        0.33      1.03 o
  -5   2   4        6.28        6.23      1.11 o
  -4   2   4      157.09      153.86      3.45 o
  -3   2   4      119.41      114.76      2.15 o
  -2   2   4        4.36        4.26      0.32 o
  -1   2   4        9.94       13.78      0.32 o
   0   2   4      444.52      455.55      5.01 o
   1   2   4        0.91        1.11      0.15 o
   2   2   4       26.08       29.92      0.88 o
   3   2   4       69.79       72.20      1.03 o
   4   2   4       13.85       15.02      0.55 o
   5   2   4        3.01        4.96      0.53 o
   6   2   4       51.06       64.89      1.84 o
  -5   3   4        0.08       -0.06      0.95 o
  -4   3   4        1.73        0.63      0.61 o
  -3   3   4      322.75      302.73      5.14 o
  -2   3   4        0.43       -0.12      0.46 o
  -1   3   4       11.42       11.04      0.38 o
   0   3   4        0.00        0.80      0.18 o
   1   3   4      142.03      145.24      2.43 o
   2   3   4       11.34       13.35      0.45 o
   3   3   4       96.87       98.09      1.53 o
   4   3   4        0.60        1.34      0.44 o
   5   3   4        0.74        0.87      0.57 o
   6   3   4        1.10        0.35      1.33 o
  -4   4   4        0.04       -0.09      1.40 o
  -3   4   4        0.29        0.07      0.53 o
  -2   4   4        4.07        4.69      1.30 o
  -1   4   4       39.43       41.14      0.93 o
   0   4   4        4.14        4.83      0.44 o
   1   4   4      132.80      134.49      2.85 o
   2   4   4       13.35       17.87      0.86 o
   3   4   4       19.51       19.47      0.98 o
   4   4   4        1.27        3.38      0.65 o
   5   4   4        0.01       -0.18      0.77 o
   6   4   4        0.72        1.12      1.47 o
  -4   5   4        3.48        6.17      1.82 o
  -3   5   4        0.30        0.35      1.19 o
  -2   5   4        1.35        0.73      0.72 o
  -1   5   4       11.61       11.49      1.54 o
   0   5   4       18.06       15.63      1.16 o
   1   5   4        0.37        1.73      0.69 o
   2   5   4        7.75        9.37      1.26 o
   3   5   4       25.26       27.16      1.23 o
   4   5   4        1.76        3.37      0.88 o
   5   5   4        1.98        0.35      0.97 o
  -2   6   4       18.01       20.47      1.53 o
  -1   6   4        0.00       -0.61      0.82 o
   0   6   4       15.82       15.04      1.29 o
   1   6   4       27.47       29.38      1.58 o
   2   6   4        1.95        3.78      0.92 o
   3   6   4        0.08        0.07      0.79 o
   4   6   4        0.01        2.35      0.85 o
   0   7   4        1.96        0.35      1.47 o
   1   7   4        6.35        2.66      1.54 o
   2   7   4        2.54        1.40      1.47 o
  -1  -7   5        0.98        0.30      1.01 o
  -4  -6   5        0.57        1.19      1.33 o
  -3  -6   5        0.36       -0.32      0.79 o
  -2  -6   5        0.33       -0.58      0.71 o
  -1  -6   5        1.08        0.10      0.66 o
   0  -6   5       42.60       40.61      1.88 o
   1  -6   5        0.40        0.00      0.77 o
   2  -6   5        0.02       -1.12      1.12 o
  -5  -5   5        3.34        4.68      1.19 o
  -4  -5   5        1.05        0.24      0.89 o
  -3  -5   5        8.40        8.93      0.87 o
  -2  -5   5       16.88       15.84      0.81 o
  -1  -5   5        1.41        0.85      0.46 o
   0  -5   5      110.49      105.20      3.05 o
   1  -5   5      154.49      143.83      5.96 o
   2  -5   5        1.68        1.23      0.71 o
   3  -5   5        2.34        1.61      0.95 o
   4  -5   5        1.21        2.95      0.96 o
  -5  -4   5        5.63        8.08      1.47 o
  -4  -4   5        8.21        9.25      1.11 o
  -3  -4   5        4.55        4.74      0.73 o
  -2  -4   5      178.74      170.94      3.54 o
  -1  -4   5        9.35        8.99      0.58 o
   0  -4   5        0.01       -0.25      0.28 o
   1  -4   5      134.94      129.83      2.14 o
   2  -4   5        8.32        8.43      0.59 o
   3  -4   5        1.72        1.05      0.52 o
   4  -4   5        2.61        1.63      0.61 o
   5  -4   5        2.52        2.93      2.03 o
  -6  -3   5        0.02        1.45      1.04 o
  -5  -3   5        0.32        0.70      0.79 o
  -4  -3   5        3.02        2.21      0.74 o
  -3  -3   5       30.29       28.47      0.80 o
  -2  -3   5        0.03        0.18      0.19 o
  -1  -3   5        8.71       10.54      0.33 o
   0  -3   5        0.11        0.66      0.19 o
   1  -3   5       13.94       13.11      0.51 o
   2  -3   5        1.61        1.01      0.26 o
   3  -3   5       52.36       45.43      1.29 o
   4  -3   5       20.70       15.97      0.90 o
   5  -3   5        0.03       -0.36      0.59 o
  -6  -2   5        0.02       -0.76      0.78 o
  -5  -2   5       12.54       10.58      1.06 o
  -4  -2   5        5.65        6.26      0.56 o
  -3  -2   5        3.56        2.16      0.24 o
  -2  -2   5      688.28      657.24      6.40 o
  -1  -2   5       38.17       37.16      0.54 o
   0  -2   5       41.32       48.03      0.72 o
   1  -2   5       86.19       92.75      1.33 o
   2  -2   5       74.36       71.67      1.16 o
   3  -2   5        3.91        3.87      0.36 o
   4  -2   5      305.14      262.23      4.59 o
   5  -2   5        9.55        7.76      0.77 o
   6  -2   5        0.00        0.00      0.78 o
  -6  -1   5        1.53        2.06      0.87 o
  -5  -1   5       31.76       27.56      1.32 o
  -4  -1   5        9.02        9.38      0.80 o
  -3  -1   5        2.79        2.18      0.24 o
  -2  -1   5        8.99       10.13      0.33 o
  -1  -1   5      120.04      119.33      1.44 o
   0  -1   5       29.55       27.62      0.45 o
   1  -1   5      170.34      180.67      2.28 o
   2  -1   5      238.20      244.97      3.14 o
   3  -1   5       16.14       20.09      0.54 o
   4  -1   5        1.81        1.02      0.33 o
   5  -1   5       71.10       66.30      1.78 o
   6  -1   5        0.00        0.06      0.68 o
  -6   0   5        0.88        1.15      1.30 o
  -5   0   5        1.03        0.68      0.63 o
  -4   0   5       29.66       28.91      1.20 o
  -3   0   5        0.59        1.03      0.15 o
  -2   0   5       10.94        9.89      0.28 o
  -1   0   5      120.20      139.64      1.62 o
   0   0   5      147.02      131.67      1.52 o
   1   0   5      505.11      455.73      5.01 o
   2   0   5      180.41      178.15      2.16 o
   3   0   5      124.28      139.13      1.83 o
   4   0   5        6.16        6.86      0.57 o
   5   0   5        4.61        2.61      0.92 o
   6   0   5        0.37        0.58      0.60 o
  -6   1   5        0.58        1.78      1.09 o
  -5   1   5        0.29        0.46      0.79 o
  -4   1   5        6.67        7.30      0.94 o
  -3   1   5       11.20       10.67      0.83 o
  -2   1   5        6.25        6.74      0.37 o
  -1   1   5     1228.24     1215.02     13.22 o
   0   1   5       28.53       26.07      0.39 o
   1   1   5       30.57       26.66      0.42 o
   2   1   5        1.55        2.48      0.25 o
   3   1   5        7.04        7.69      0.30 o
   4   1   5      161.75      160.99      1.90 o
   5   1   5       62.68       68.54      2.12 o
   6   1   5        3.66        4.32      0.95 o
  -6   2   5        2.92        2.55      1.21 o
  -5   2   5        0.01       -0.68      0.77 o
  -4   2   5       76.23       76.23      2.70 o
  -3   2   5       73.02       66.38      1.77 o
  -2   2   5        0.00        0.11      0.21 o
  -1   2   5      101.01      107.73      1.49 o
   0   2   5      651.65      674.35      6.91 o
   1   2   5      745.64      730.00      7.42 o
   2   2   5       52.07       41.33      0.80 o
   3   2   5        0.21        0.19      0.21 o
   4   2   5       49.47       50.66      1.00 o
   5   2   5       49.86       52.50      1.00 o
   6   2   5       30.46       37.77      2.21 o
  -5   3   5        1.09        0.53      0.94 o
  -4   3   5        3.49        3.53      1.02 o
  -3   3   5      338.89      324.14      9.03 o
  -2   3   5        5.12        5.27      0.50 o
  -1   3   5       43.30       44.27      0.79 o
   0   3   5        4.36        6.58      0.32 o
   1   3   5        0.87        0.80      0.26 o
   2   3   5        0.83        1.04      0.25 o
   3   3   5        0.24        0.72      0.26 o
   4   3   5        4.74        4.50      0.64 o
   5   3   5        0.17       -0.05      0.55 o
   6   3   5        1.38       -0.98      1.26 o
  -4   4   5       12.34       13.43      1.38 o
  -3   4   5        0.02       -0.46      0.67 o
  -2   4   5       53.80       46.21      1.47 o
  -1   4   5        0.67       -0.34      0.34 o
   0   4   5       50.64       51.65      1.20 o
   1   4   5       18.85       23.18      0.99 o
   2   4   5       17.45       19.09      0.93 o
   3   4   5       70.87       70.08      1.86 o
   4   4   5        8.48        7.63      0.80 o
   5   4   5        1.57        1.63      0.70 o
   6   4   5        2.32        1.82      1.54 o
  -3   5   5       33.91       36.03      2.66 o
  -2   5   5        0.47       -0.35      0.91 o
  -1   5   5        0.91        0.95      0.74 o
   0   5   5       30.47       24.79      1.36 o
   1   5   5       25.78       22.51      1.51 o
   2   5   5        9.60       13.03      2.63 o
   3   5   5       70.42       73.03      5.29 o
   4   5   5       29.88       27.96      1.31 o
   5   5   5        1.29        0.83      0.95 o
  -2   6   5        0.69        1.33      1.33 o
  -1   6   5        4.14        3.66      1.02 o
   0   6   5       22.61       21.44      1.93 o
   1   6   5       21.00       17.21      1.34 o
   2   6   5        2.13        0.25      0.91 o
   3   6   5        0.14        0.43      0.82 o
   4   6   5        6.69        7.68      1.24 o
   0   7   5        0.05        0.77      1.47 o
   1   7   5        4.40        4.00      1.61 o
   2   7   5        0.04       -0.49      1.40 o
  -4  -6   6        0.85        0.91      1.33 o
  -3  -6   6        0.91       -0.49      1.05 o
  -2  -6   6        0.10        0.33      0.68 o
  -1  -6   6        1.47        1.34      0.71 o
   0  -6   6        0.56        0.67      0.87 o
   1  -6   6        0.22       -0.77      0.77 o
   2  -6   6        0.03       -0.70      1.26 o
  -5  -5   6        0.01        0.00      1.01 o
  -4  -5   6        1.13       -0.16      0.88 o
  -3  -5   6        5.90        6.36      0.80 o
  -2  -5   6       22.73       22.84      1.25 o
  -1  -5   6       11.62       11.44      0.74 o
   0  -5   6       26.74       32.41      2.07 o
   1  -5   6       20.60       21.41      1.34 o
   2  -5   6       12.41       12.00      1.19 o
   3  -5   6        0.33        0.00      0.76 o
   4  -5   6        7.01        8.13      1.96 o
  -5  -4   6        0.49       -0.55      0.89 o
  -4  -4   6        8.55        6.82      1.06 o
  -3  -4   6        0.01        0.05      0.49 o
  -2  -4   6        9.55       12.65      0.70 o
  -1  -4   6       38.14       35.92      1.28 o
   0  -4   6       10.81       11.85      0.56 o
   1  -4   6       63.15       58.16      1.23 o
   2  -4   6        2.70        2.53      0.43 o
   3  -4   6        9.81        9.06      0.78 o
   4  -4   6        0.09        0.10      0.57 o
  -6  -3   6        0.80        1.77      1.06 o
  -5  -3   6        1.33        1.39      0.84 o
  -4  -3   6        4.89        4.46      0.84 o
  -3  -3   6       33.82       33.20      0.88 o
  -2  -3   6       10.12       11.12      0.45 o
  -1  -3   6        5.01        4.94      0.30 o
   0  -3   6       22.36       20.42      0.49 o
   1  -3   6       93.83       91.16      1.28 o
   2  -3   6       29.44       28.09      0.71 o
   3  -3   6        3.58        2.98      0.63 o
   4  -3   6        0.03        0.11      0.52 o
   5  -3   6        2.40        2.06      0.70 o
  -6  -2   6        0.38        0.05      0.87 o
  -5  -2   6        4.34        6.44      1.20 o
  -4  -2   6       13.19       13.06      0.71 o
  -3  -2   6        6.69        6.38      0.36 o
  -2  -2   6     1131.69     1075.35     10.98 o
  -1  -2   6      155.41      144.03      1.57 o
   0  -2   6       44.84       39.58      0.61 o
   1  -2   6       36.91       34.46      0.58 o
   2  -2   6        0.67        1.01      0.22 o
   3  -2   6        5.71        3.14      0.32 o
   4  -2   6       67.61       65.91      2.86 o
   5  -2   6        1.78        3.51      0.64 o
   6  -2   6        2.26        1.87      0.85 o
  -6  -1   6        1.86        2.01      0.86 o
  -5  -1   6       42.23       41.75      1.59 o
  -4  -1   6       92.78       86.37      2.64 o
  -3  -1   6       54.00       50.43      0.91 o
  -2  -1   6      577.19      554.19      7.42 o
  -1  -1   6     2752.67     2723.06     29.21 o
   0  -1   6       11.55       15.80      0.52 o
   1  -1   6       18.77       17.85      0.41 o
   2  -1   6       23.08       24.99      0.56 o
   3  -1   6        0.70        0.51      0.20 o
   4  -1   6        0.22       -0.50      0.50 o
   5  -1   6       32.68       31.82      1.16 o
   6  -1   6        4.48        4.63      0.88 o
  -6   0   6        0.34        1.47      1.11 o
  -5   0   6        0.30        0.73      0.66 o
  -4   0   6      117.75      104.54      3.20 o
  -3   0   6        0.19        0.24      0.18 o
  -2   0   6        3.09        3.48      0.22 o
  -1   0   6      120.34      126.12      1.50 o
   0   0   6       84.07       75.87      0.95 o
   1   0   6       71.54       64.59      0.79 o
   2   0   6        0.07        0.23      0.24 o
   3   0   6       80.33       69.85      1.10 o
   4   0   6      255.34      245.40      3.10 o
   5   0   6       16.92       14.70      0.83 o
   6   0   6        0.04       -0.58      0.58 o
  -6   1   6        4.65        4.41      1.21 o
  -5   1   6       27.46       25.63      1.30 o
  -4   1   6       19.49       20.67      1.72 o
  -3   1   6        0.63        0.25      0.32 o
  -2   1   6        0.07        0.21      0.19 o
  -1   1   6        1.90        2.62      0.16 o
   0   1   6       16.57       17.23      0.32 o
   1   1   6     1840.98     1779.44     20.59 o
   2   1   6     1359.05     1341.85     15.62 o
   3   1   6        3.64        5.13      0.27 o
   4   1   6       22.37       24.37      0.62 o
   5   1   6      107.76      123.67      2.07 o
   6   1   6        0.34       -0.39      0.64 o
  -5   2   6        0.34        0.84      0.89 o
  -4   2   6       20.77       33.16      1.78 o
  -3   2   6        2.92        3.38      0.54 o
  -2   2   6       25.41       25.26      0.73 o
  -1   2   6       12.46       14.20      0.34 o
   0   2   6      539.06      549.97      6.11 o
   1   2   6       30.58       37.32      0.61 o
   2   2   6     1193.39     1169.20     12.86 o
   3   2   6       38.52       39.99      0.82 o
   4   2   6        0.08        0.74      0.28 o
   5   2   6        0.65        4.84      0.86 o
   6   2   6        0.41        2.73      2.46 o
  -5   3   6        0.15       -0.27      0.84 o
  -4   3   6        1.78        1.06      0.64 o
  -3   3   6       86.86       90.53      3.30 o
  -2   3   6        1.14        0.28      0.30 o
  -1   3   6       19.85       16.88      0.48 o
   0   3   6      113.65      124.90      1.92 o
   1   3   6       14.57       16.18      0.46 o
   2   3   6        1.13        1.39      0.25 o
   3   3   6       28.89       26.96      0.62 o
   4   3   6        0.77        1.10      0.48 o
   5   3   6        3.90        3.64      0.79 o
   6   3   6        0.06       -1.02      1.12 o
  -4   4   6       11.31       12.59      1.31 o
  -3   4   6        0.29       -0.42      0.69 o
  -2   4   6       41.87       41.78      1.38 o
  -1   4   6       15.51       11.69      0.81 o
   0   4   6       25.82       25.74      0.88 o
   1   4   6       65.68       68.34      1.73 o
   2   4   6       66.59       65.84      2.91 o
   3   4   6       44.88       48.15      1.96 o
   4   4   6        0.00       -0.02      0.57 o
   5   4   6        7.48        8.25      0.91 o
   6   4   6        6.99        7.24      1.26 o
  -3   5   6       66.82       72.12      3.85 o
  -2   5   6        1.24        0.14      1.05 o
  -1   5   6        2.06        2.56      0.82 o
   0   5   6        1.05        2.01      0.77 o
   1   5   6        3.67        3.93      0.79 o
   2   5   6       77.98       72.89      3.22 o
   3   5   6      124.02      122.76      3.52 o
   4   5   6       14.37       17.18      1.47 o
   5   5   6        0.51        0.55      0.97 o
  -2   6   6        6.54        7.99      1.68 o
  -1   6   6        9.01        9.74      1.24 o
   0   6   6        3.08        3.12      0.94 o
   1   6   6        1.19        0.63      0.91 o
   2   6   6        0.91       -0.65      0.72 o
   3   6   6        4.93        4.99      1.06 o
   4   6   6       12.31       12.07      1.41 o
   1   7   6        1.22        1.54      1.47 o
   2   7   6        0.47       -1.33      1.33 o
  -3  -6   7        2.05        0.75      0.74 o
  -2  -6   7        0.15       -0.14      0.67 o
  -1  -6   7       15.37       13.48      1.06 o
   0  -6   7       27.73       28.29      1.64 o
   1  -6   7        2.02        1.98      0.89 o
   2  -6   7        0.01       -0.49      1.26 o
  -4  -5   7        3.32        1.95      0.98 o
  -3  -5   7       18.80       18.25      1.11 o
  -2  -5   7        0.05        0.41      0.53 o
  -1  -5   7       10.44       10.25      0.70 o
   0  -5   7       20.66       21.00      1.29 o
   1  -5   7        2.31        1.09      0.69 o
   2  -5   7        3.82        2.85      0.81 o
   3  -5   7        2.04        0.69      0.77 o
  -5  -4   7        5.71        4.51      1.14 o
  -4  -4   7        0.24        1.16      0.84 o
  -3  -4   7        2.29        2.20      0.60 o
  -2  -4   7       17.94       20.77      0.81 o
  -1  -4   7        5.94        7.70      0.76 o
   0  -4   7       25.27       23.42      0.82 o
   1  -4   7        0.05       -0.22      0.37 o
   2  -4   7       51.88       44.41      1.26 o
   3  -4   7       15.71       13.86      0.91 o
   4  -4   7        0.21        0.22      0.61 o
  -6  -3   7        0.73        0.75      1.19 o
  -5  -3   7        0.44        0.14      0.82 o
  -4  -3   7        0.43        0.91      0.69 o
  -3  -3   7        3.12        3.31      0.41 o
  -2  -3   7       19.39       21.20      0.59 o
  -1  -3   7       62.51       55.84      0.92 o
   0  -3   7       10.75       13.31      0.46 o
   1  -3   7      266.32      267.49      3.82 o
   2  -3   7        0.22       -0.28      0.28 o
   3  -3   7      155.04      131.19      2.28 o
   4  -3   7        6.68        6.33      0.72 o
   5  -3   7        1.13        1.37      0.67 o
  -6  -2   7        0.37       -0.43      0.82 o
  -5  -2   7        4.50        4.81      0.81 o
  -4  -2   7        8.65       10.40      0.85 o
  -3  -2   7       31.37       32.01      0.85 o
  -2  -2   7      297.95      286.72      3.15 o
  -1  -2   7       24.25       21.38      0.41 o
   0  -2   7        0.92        0.95      0.16 o
   1  -2   7      335.69      346.76      3.96 o
   2  -2   7       28.94       31.89      0.65 o
   3  -2   7        0.34       -0.12      0.31 o
   4  -2   7       34.40       30.55      1.12 o
   5  -2   7        9.68       11.36      0.88 o
   6  -2   7        0.51        0.41      0.81 o
  -6  -1   7        1.13        0.82      0.84 o
  -5  -1   7        2.82        3.86      0.78 o
  -4  -1   7       51.61       48.33      1.59 o
  -3  -1   7       22.72       24.50      0.67 o
  -2  -1   7      135.03      134.14      2.02 o
  -1  -1   7      255.02      257.76      2.59 o
   0  -1   7      216.51      206.22      2.73 o
   1  -1   7      119.59      103.01      1.43 o
   2  -1   7       25.92       28.20      0.60 o
   3  -1   7        5.79        6.67      0.38 o
   4  -1   7       45.25       43.13      1.08 o
   5  -1   7        4.65        5.57      0.70 o
   6  -1   7        0.67        0.96      0.73 o
  -6   0   7        0.56        0.80      1.02 o
  -5   0   7        8.00        6.37      0.88 o
  -4   0   7        3.36        4.70      1.12 o
  -3   0   7       15.81       12.40      0.44 o
  -2   0   7      321.61      296.19      3.64 o
  -1   0   7      245.39      240.57      2.56 o
   0   0   7      252.74      253.91      2.70 o
   1   0   7       26.37       20.14      0.49 o
   2   0   7        8.13        8.55      0.30 o
   3   0   7       30.70       24.99      0.64 o
   4   0   7      372.34      347.35      6.09 o
   5   0   7       48.59       45.38      1.71 o
   6   0   7        0.00       -0.12      0.67 o
  -6   1   7        4.92        3.25      1.16 o
  -5   1   7       65.62       61.67      2.02 o
  -4   1   7       95.70       88.39      2.97 o
  -3   1   7        3.49        4.32      0.49 o
  -2   1   7        2.79        2.69      0.25 o
  -1   1   7      158.93      155.02      1.72 o
   0   1   7      175.51      166.44      1.72 o
   1   1   7       87.86       84.81      1.18 o
   2   1   7        7.12       10.80      0.42 o
   3   1   7       21.78       21.65      0.51 o
   4   1   7       99.31       91.39      1.34 o
   5   1   7      265.09      258.92      4.11 o
   6   1   7        0.05       -0.56      0.56 o
  -5   2   7        2.78        1.96      0.97 o
  -4   2   7      298.78      269.05      7.06 o
  -3   2   7       47.97       41.41      1.34 o
  -2   2   7       15.78       16.47      0.53 o
  -1   2   7        0.05        0.54      0.13 o
   0   2   7       29.42       33.08      0.52 o
   1   2   7        0.19        0.37      0.15 o
   2   2   7      422.72      419.98      5.15 o
   3   2   7        0.48        1.08      0.27 o
   4   2   7        7.64        8.79      0.44 o
   5   2   7       56.36       56.85      1.36 o
   6   2   7       10.74       11.31      1.61 o
  -5   3   7        2.25        2.52      1.23 o
  -4   3   7        8.18        8.44      1.14 o
  -3   3   7       29.78       26.97      1.22 o
  -2   3   7        3.78        2.72      0.42 o
  -1   3   7        0.49        1.14      0.25 o
   0   3   7      102.59      105.16      1.69 o
   1   3   7        1.82        1.34      0.22 o
   2   3   7       40.45       36.35      0.83 o
   3   3   7       24.71       23.15      0.68 o
   4   3   7        7.69        6.65      0.79 o
   5   3   7        1.75        2.08      0.60 o
   6   3   7        2.93        3.15      1.46 o
  -4   4   7        0.00        0.26      0.88 o
  -3   4   7        0.09       -0.45      0.53 o
  -2   4   7        0.17       -0.13      0.51 o
  -1   4   7      107.46       94.85      2.23 o
   0   4   7        8.80        8.14      0.64 o
   1   4   7       27.34       24.67      1.00 o
   2   4   7      174.18      167.54      8.66 o
   3   4   7       34.38       35.28      2.14 o
   4   4   7        0.17       -0.19      0.56 o
   5   4   7        0.83        1.13      0.70 o
   6   4   7        2.37        2.92      1.19 o
  -3   5   7       27.82       27.90      2.45 o
  -2   5   7        0.82        1.36      0.79 o
  -1   5   7       63.86       55.41      2.07 o
   0   5   7       87.47       77.39      2.50 o
   1   5   7        9.33        9.80      1.23 o
   2   5   7        0.30        3.59      1.33 o
   4   5   7        0.12        0.37      0.82 o
   5   5   7        0.15       -0.28      0.94 o
  -1   6   7        0.43       -0.14      0.89 o
   0   6   7       21.05       20.11      1.46 o
   1   6   7        2.55        2.54      1.58 o
   2   6   7        0.10       -0.60      0.79 o
   3   6   7        0.31       -0.55      0.82 o
   4   6   7        2.76        4.31      1.16 o
   1   7   7        1.87        0.77      1.47 o
  -3  -6   8        0.89       -0.07      0.93 o
  -2  -6   8        0.58        0.82      0.69 o
  -1  -6   8       45.45       47.38      2.15 o
   0  -6   8       58.27       61.15      2.40 o
   1  -6   8        0.06       -0.60      0.79 o
   2  -6   8        3.55        2.59      1.61 o
  -4  -5   8        0.01       -0.86      0.86 o
  -3  -5   8        6.77        6.03      0.82 o
  -2  -5   8        0.10       -0.19      0.52 o
  -1  -5   8        4.19        4.24      0.58 o
   0  -5   8       42.70       42.30      1.76 o
   1  -5   8        0.22       -0.74      0.74 o
   2  -5   8        6.34        5.82      0.99 o
   3  -5   8        3.76        2.90      0.89 o
  -5  -4   8        0.54        1.21      0.99 o
  -4  -4   8        0.89        0.46      0.86 o
  -3  -4   8        0.02        0.38      0.71 o
  -2  -4   8        6.64        7.94      0.74 o
  -1  -4   8       66.98       65.61      1.51 o
   0  -4   8       13.85       14.87      1.01 o
   1  -4   8        1.81        1.92      0.52 o
   2  -4   8        0.01        0.07      0.43 o
   3  -4   8        0.01        0.04      0.58 o
   4  -4   8        0.74        0.69      0.63 o
  -6  -3   8        0.49       -0.56      1.40 o
  -5  -3   8        2.79        1.66      0.93 o
  -4  -3   8        2.68        4.24      0.92 o
  -3  -3   8       50.64       46.43      1.52 o
  -2  -3   8       46.92       44.30      1.01 o
  -1  -3   8       96.85       93.25      1.26 o
   0  -3   8       48.29       48.59      0.93 o
   1  -3   8       36.17       36.01      0.88 o
   2  -3   8        3.13        4.35      0.43 o
   3  -3   8      138.24      115.58      2.09 o
   4  -3   8        0.03       -0.11      0.50 o
   5  -3   8        0.31        0.23      0.63 o
  -6  -2   8        5.21        5.17      1.03 o
  -5  -2   8        4.87        3.80      0.79 o
  -4  -2   8        0.01       -0.34      0.48 o
  -3  -2   8       23.83       24.85      0.88 o
  -2  -2   8       21.96       26.15      0.55 o
  -1  -2   8        9.91       10.59      0.31 o
   0  -2   8       26.10       23.19      0.45 o
   1  -2   8      161.49      174.43      2.14 o
   2  -2   8       11.07       12.87      0.46 o
   3  -2   8        0.00       -0.30      0.30 o
   4  -2   8       54.97       44.43      1.34 o
   5  -2   8        3.26        2.96      0.83 o
   6  -2   8        2.20        1.69      1.30 o
  -6  -1   8        0.39       -0.61      0.80 o
  -5  -1   8        8.41        9.27      0.97 o
  -4  -1   8        0.05        0.58      0.55 o
  -3  -1   8        1.02        1.26      0.32 o
  -2  -1   8        4.01        4.42      0.28 o
  -1  -1   8       17.29       20.71      0.39 o
   0  -1   8      641.04      623.98      7.34 o
   1  -1   8       35.01       32.84      0.64 o
   2  -1   8      108.63      116.92      1.68 o
   3  -1   8      118.54      105.98      1.66 o
   4  -1   8        0.37       -0.33      0.54 o
   5  -1   8        0.02       -0.05      0.50 o
   6  -1   8        2.48        2.60      0.70 o
  -6   0   8        0.07        0.62      0.85 o
  -5   0   8        0.65        0.08      0.66 o
  -4   0   8        7.28        6.96      0.94 o
  -3   0   8       33.54       29.93      0.76 o
  -2   0   8      148.15      135.31      1.82 o
  -1   0   8      141.98      151.68      1.69 o
   0   0   8     1656.75     1726.23     17.41 o
   1   0   8      398.30      385.35      4.02 o
   2   0   8        3.76        2.72      0.23 o
   3   0   8        9.41        9.89      0.40 o
   4   0   8        6.04        8.62      1.61 o
   5   0   8        1.13        0.98      0.63 o
   6   0   8        0.28        0.27      0.63 o
  -6   1   8        0.84        2.01      1.13 o
  -5   1   8       19.29       19.98      1.98 o
  -4   1   8       21.81       17.48      1.36 o
  -3   1   8        9.15        8.52      0.70 o
  -2   1   8       30.12       30.52      0.60 o
  -1   1   8      725.55      728.64      7.47 o
   0   1   8       40.84       32.51      0.51 o
   1   1   8      144.39      140.89      1.85 o
   2   1   8       28.43       32.95      1.01 o
   3   1   8       28.47       28.13      0.58 o
   4   1   8       10.35        9.31      0.49 o
   5   1   8       32.75       39.76      1.59 o
   6   1   8        3.61        2.58      0.66 o
  -5   2   8        8.44        8.03      1.26 o
  -4   2   8      149.58      148.69      4.46 o
  -3   2   8        0.06       -0.58      0.58 o
  -2   2   8        4.15        4.42      0.37 o
  -1   2   8       48.55       48.52      0.70 o
   0   2   8        1.15        1.02      0.14 o
   1   2   8        8.72        9.70      0.31 o
   2   2   8      105.15      106.76      1.44 o
   3   2   8       66.07       57.56      1.10 o
   4   2   8       23.65       22.24      0.86 o
   5   2   8        2.29        2.48      0.45 o
   6   2   8        0.00       -0.12      0.77 o
  -5   3   8        1.26        1.96      1.09 o
  -4   3   8        4.64        5.31      1.04 o
  -3   3   8       40.64       37.91      1.53 o
  -2   3   8        5.81        5.54      0.52 o
  -1   3   8       16.31       17.90      0.50 o
   0   3   8        1.25        0.53      0.23 o
   1   3   8      133.08      120.89      1.90 o
   2   3   8      281.94      262.49      3.75 o
   3   3   8       14.20       13.54      0.57 o
   4   3   8        0.11       -0.04      0.49 o
   5   3   8       39.02       39.51      1.27 o
   6   3   8        0.02       -0.40      0.57 o
  -4   4   8       20.03       20.41      1.56 o
  -3   4   8        0.27       -0.56      0.56 o
  -2   4   8        2.86        3.08      0.62 o
  -1   4   8       20.38       17.52      1.04 o
   0   4   8        0.56        0.65      0.41 o
   1   4   8       11.81       11.66      0.77 o
   2   4   8      373.99      325.68      8.75 o
   3   4   8       65.10       56.99      2.05 o
   4   4   8        1.00       -1.10      1.33 o
   5   4   8        7.77        7.17      1.51 o
   6   4   8        0.86       -0.28      1.47 o
  -3   5   8        0.05       -1.19      1.19 o
  -2   5   8        4.22        2.17      1.26 o
  -1   5   8       44.56       44.25      1.88 o
   0   5   8       31.47       25.07      1.39 o
   1   5   8        1.31        1.61      0.74 o
   2   5   8       29.21       26.68      2.31 o
   3   5   8       76.89       77.92      2.63 o
   4   5   8        0.11       -0.03      0.82 o
   5   5   8        3.39        1.78      1.03 o
  -1   6   8        1.68        0.11      0.89 o
   0   6   8       15.17       13.48      1.40 o
   1   6   8        0.01       -0.67      0.84 o
   2   6   8        0.63        0.56      1.05 o
   3   6   8        3.30        2.66      0.97 o
   4   6   8        0.38        0.63      0.97 o
  -3  -6   9        0.69       -0.11      1.23 o
  -2  -6   9        1.01        0.71      0.75 o
  -1  -6   9        9.56       12.80      1.45 o
   0  -6   9        5.23        5.20      1.04 o
   1  -6   9        9.39        9.98      2.03 o
  -4  -5   9        0.22        0.66      0.92 o
  -3  -5   9        0.01       -0.74      0.84 o
  -2  -5   9        0.07        0.32      0.59 o
  -1  -5   9        4.24        2.16      0.53 o
   0  -5   9       19.44       21.59      1.54 o
   1  -5   9        0.33       -0.35      0.66 o
   2  -5   9        7.44        5.97      1.26 o
   3  -5   9        0.57        0.77      1.33 o
  -5  -4   9        0.60        1.92      1.04 o
  -4  -4   9       28.98       28.35      1.73 o
  -3  -4   9       23.41       20.04      1.58 o
  -2  -4   9        4.90        4.35      0.63 o
  -1  -4   9      106.62       99.86      4.73 o
   0  -4   9      137.82      138.54      2.55 o
   1  -4   9        0.09       -0.10      0.45 o
   2  -4   9        4.18        2.86      0.73 o
   3  -4   9        0.04        0.16      0.59 o
   4  -4   9        0.88        1.09      0.75 o
  -5  -3   9        0.01        0.50      0.87 o
  -4  -3   9       43.05       33.58      3.22 o
  -3  -3   9      268.57      242.70      5.01 o
  -2  -3   9       16.93       14.51      0.62 o
  -1  -3   9        6.45        6.87      0.37 o
   0  -3   9       80.70       85.07      1.38 o
   1  -3   9       12.25       11.53      0.56 o
   2  -3   9        3.55        2.63      0.39 o
   3  -3   9       21.05       20.61      1.10 o
   4  -3   9        3.37        4.57      0.69 o
   5  -3   9        0.12       -0.27      0.62 o
  -6  -2   9        3.88        2.61      0.95 o
  -5  -2   9        3.41        1.90      0.75 o
  -4  -2   9        1.16        0.38      0.56 o
  -3  -2   9      110.25      102.06      2.72 o
  -2  -2   9      215.69      214.66      2.65 o
  -1  -2   9        0.00        0.01      0.14 o
   0  -2   9        4.83        4.38      0.27 o
   1  -2   9       22.74       21.78      0.51 o
   2  -2   9       13.95       13.06      0.53 o
   3  -2   9        8.14        9.96      0.58 o
   4  -2   9       22.59       18.05      0.91 o
   5  -2   9        6.05        5.28      0.73 o
   6  -2   9        2.57        3.78      1.89 o
  -6  -1   9        0.04        0.12      0.88 o
  -5  -1   9       10.84       10.19      1.06 o
  -4  -1   9       13.28       13.99      0.98 o
  -3  -1   9       37.72       38.59      1.00 o
  -2  -1   9       58.60       58.66      1.00 o
  -1  -1   9      173.73      178.09      2.00 o
   0  -1   9      151.70      160.20      2.10 o
   1  -1   9       68.67       67.29      0.97 o
   2  -1   9       51.58       48.88      0.89 o
   3  -1   9      330.07      301.07      4.28 o
   4  -1   9       21.70       19.34      0.79 o
   5  -1   9        0.68        0.41      0.54 o
   6  -1   9        0.04        0.90      0.66 o
  -6   0   9        2.53        2.24      0.95 o
  -5   0   9        3.34        3.70      0.87 o
  -4   0   9       22.44       20.83      2.00 o
  -3   0   9      179.17      159.02      4.34 o
  -2   0   9      136.92      127.93      1.76 o
  -1   0   9      145.45      159.08      1.80 o
   0   0   9        0.03        0.15      0.13 o
   1   0   9      151.72      153.19      1.81 o
   2   0   9        0.62        0.29      0.21 o
   3   0   9       14.77       12.36      0.47 o
   4   0   9      235.49      218.46      3.41 o
   5   0   9        2.28        1.90      0.60 o
   6   0   9        0.39       -0.44      0.62 o
  -5   1   9        7.75       11.03      1.61 o
  -4   1   9        5.67        4.96      0.97 o
  -3   1   9       19.58       20.07      1.16 o
  -2   1   9       55.66       60.94      0.89 o
  -1   1   9      197.31      192.84      2.13 o
   0   1   9        2.56        2.89      0.18 o
   1   1   9     1167.15     1122.64     13.14 o
   2   1   9        1.22        2.78      0.29 o
   3   1   9        8.18        9.50      0.40 o
   4   1   9       15.22       12.45      0.63 o
   5   1   9        0.06       -0.33      0.47 o
   6   1   9        0.09       -0.20      0.65 o
  -5   2   9        0.15        0.35      0.93 o
  -4   2   9       13.25       17.41      1.48 o
  -3   2   9        6.93        6.99      1.37 o
  -2   2   9        2.24        1.26      0.34 o
  -1   2   9      115.37      126.95      1.52 o
   0   2   9        3.62        5.46      0.23 o
   1   2   9       21.95       19.84      0.48 o
   2   2   9        0.93        1.04      0.27 o
   3   2   9       42.83       43.20      0.93 o
   4   2   9       19.20       17.35      0.94 o
   5   2   9        0.15       -0.47      0.48 o
   6   2   9        0.04       -0.11      0.53 o
  -5   3   9        4.50        3.39      1.15 o
  -4   3   9        0.02        0.16      0.79 o
  -3   3   9        0.71        0.34      0.54 o
  -2   3   9       91.06       80.83      2.06 o
  -1   3   9        9.50        9.72      0.40 o
   0   3   9       10.96       12.78      0.46 o
   1   3   9        6.44        7.61      0.49 o
   2   3   9        6.42        6.93      0.45 o
   3   3   9        0.41        0.29      0.28 o
   4   3   9        5.65        5.59      0.73 o
   5   3   9       31.01       32.19      1.36 o
   6   3   9        0.00        0.29      0.66 o
  -4   4   9       49.58       44.93      2.20 o
  -3   4   9        1.49        1.30      0.79 o
  -2   4   9       23.85       22.51      1.39 o
  -1   4   9       14.76       12.99      0.82 o
   0   4   9        0.36       -0.40      0.40 o
   1   4   9       15.59       13.68      1.04 o
   2   4   9       98.02       85.03      2.05 o
   3   4   9       10.23       10.32      1.09 o
   4   4   9        0.41       -0.46      0.84 o
   5   4   9        3.29        1.61      0.92 o
   6   4   9        0.55       -0.56      1.40 o
  -3   5   9       13.68       15.35      2.10 o
  -2   5   9        2.45        0.70      1.19 o
  -1   5   9        0.94        0.36      0.91 o
   0   5   9        0.51        2.28      0.79 o
   1   5   9        1.58        0.46      0.69 o
   2   5   9        0.22        1.16      0.74 o
   3   5   9       10.82       11.32      1.19 o
   4   5   9        2.63        2.32      0.97 o
   5   5   9        0.02       -0.86      0.86 o
  -1   6   9        7.51        6.86      1.19 o
   0   6   9        0.87        1.00      0.98 o
   1   6   9        1.02        1.53      0.88 o
   2   6   9       12.97       13.87      1.34 o
   3   6   9        4.55        4.28      1.11 o
   4   6   9        0.01       -1.05      1.40 o
  -2  -6  10        4.08        3.53      0.86 o
  -1  -6  10       20.08       24.68      1.75 o
   0  -6  10        6.52        6.07      1.44 o
   1  -6  10        0.13        0.40      1.19 o
  -4  -5  10        0.00        0.51      1.03 o
  -3  -5  10        1.25        1.49      0.93 o
  -2  -5  10        0.03       -0.13      0.61 o
  -1  -5  10        4.90        3.67      0.70 o
   0  -5  10        0.15       -0.49      0.62 o
   1  -5  10        8.42        8.65      1.06 o
   2  -5  10        1.87        1.10      0.77 o
   3  -5  10        1.16        1.12      1.40 o
  -5  -4  10        0.53        0.55      1.23 o
  -4  -4  10        7.11        6.40      1.18 o
  -3  -4  10        3.99        3.07      0.89 o
  -2  -4  10        0.55        0.85      0.51 o
  -1  -4  10       12.06       13.39      0.88 o
   0  -4  10       29.91       30.47      1.63 o
   1  -4  10       10.10       10.32      0.83 o
   2  -4  10       24.71       22.50      1.16 o
   3  -4  10        0.00       -0.25      0.58 o
   4  -4  10        0.23        0.12      1.01 o
  -5  -3  10        0.23        0.20      0.87 o
  -4  -3  10        0.22        1.61      0.82 o
  -3  -3  10       40.67       46.31      2.68 o
  -2  -3  10        0.21       -0.08      0.43 o
  -1  -3  10       58.58       57.66      1.08 o
   0  -3  10      370.25      375.23      4.77 o
   1  -3  10       21.20       24.57      0.77 o
   2  -3  10       20.99       19.33      0.84 o
   3  -3  10        0.61        1.86      0.64 o
   4  -3  10        0.16        0.14      0.62 o
   5  -3  10        0.33        1.93      1.08 o
  -5  -2  10        0.00       -0.08      0.67 o
  -4  -2  10        0.02        0.49      0.58 o
  -3  -2  10       72.57       67.68      1.62 o
  -2  -2  10      134.15      124.30      2.05 o
  -1  -2  10       93.85       91.63      1.28 o
   0  -2  10       51.20       53.48      0.94 o
   1  -2  10       78.97       83.55      1.46 o
   2  -2  10        4.95        4.80      0.42 o
   3  -2  10        0.13       -0.33      0.33 o
   4  -2  10        6.08        6.97      0.81 o
   5  -2  10        0.03       -0.36      0.57 o
  -6  -1  10        5.02        4.84      1.20 o
  -5  -1  10        0.06        0.53      0.69 o
  -4  -1  10        8.86        8.92      0.86 o
  -3  -1  10      150.35      141.65      3.50 o
  -2  -1  10        4.43        4.32      0.32 o
  -1  -1  10        9.43       10.78      0.37 o
   0  -1  10       21.07       20.00      0.50 o
   1  -1  10        4.45        4.05      0.28 o
   2  -1  10        1.02        1.48      0.24 o
   3  -1  10      255.75      231.74      3.42 o
   4  -1  10        8.45        7.11      0.63 o
   5  -1  10        2.09        2.31      0.65 o
   6  -1  10        8.42       10.85      1.31 o
  -5   0  10       36.29       37.09      1.61 o
  -4   0  10        4.20        4.32      0.91 o
  -3   0  10      101.56       90.38      2.87 o
  -2   0  10      171.52      170.58      2.29 o
  -1   0  10       12.09        9.30      0.29 o
   0   0  10       11.17        8.61      0.29 o
   1   0  10        0.22        0.75      0.15 o
   2   0  10       13.35       13.71      0.42 o
   3   0  10       37.95       36.45      0.80 o
   4   0  10      260.01      240.73      4.11 o
   5   0  10        6.41        8.86      0.80 o
   6   0  10        3.31        2.57      0.77 o
  -5   1  10      109.94      102.64      3.64 o
  -4   1  10        5.67        6.41      2.07 o
  -3   1  10        2.51        3.17      0.69 o
  -2   1  10        1.00        1.13      0.25 o
  -1   1  10       25.96       25.60      0.44 o
   0   1  10       94.03       93.59      1.17 o
   1   1  10       68.49       80.07      1.22 o
   2   1  10       11.02        6.85      0.37 o
   3   1  10       16.91       11.77      0.50 o
   4   1  10       10.92        8.62      0.52 o
   5   1  10        1.22        0.96      0.53 o
   6   1  10        6.20        5.08      0.89 o
  -5   2  10       10.96        9.38      2.00 o
  -4   2  10        4.25        4.14      1.01 o
  -3   2  10       10.49        9.51      1.09 o
  -2   2  10        3.56        3.61      0.50 o
  -1   2  10       72.74       78.46      1.04 o
   0   2  10       14.12       14.14      0.36 o
   1   2  10       97.62       92.24      1.30 o
   2   2  10       30.45       26.89      0.65 o
   3   2  10       12.30       13.72      0.55 o
   4   2  10       10.46       10.82      0.90 o
   5   2  10        1.97        2.21      0.59 o
   6   2  10        0.28        0.85      0.58 o
  -4   3  10        0.02        0.29      0.84 o
  -3   3  10       15.24       14.28      1.21 o
  -2   3  10        4.99        3.85      0.60 o
  -1   3  10        6.45        6.86      0.46 o
   0   3  10       41.75       40.65      0.82 o
   1   3  10      213.16      196.46      2.92 o
   2   3  10       47.00       43.58      0.91 o
   3   3  10        3.19        1.89      0.37 o
   4   3  10        0.00       -0.52      0.52 o
   5   3  10        0.01        1.14      0.68 o
   6   3  10        0.47        1.06      0.70 o
  -4   4  10       25.48       24.74      2.59 o
  -3   4  10        0.52       -0.32      0.79 o
  -2   4  10       22.69       21.28      1.34 o
  -1   4  10       29.57       22.11      0.99 o
   0   4  10        0.01       -0.39      0.39 o
   1   4  10        0.52       -0.06      0.38 o
   2   4  10       12.28       14.20      1.11 o
   3   4  10        2.33        1.47      0.79 o
   4   4  10        2.90        2.38      0.86 o
   5   4  10        0.01       -0.55      0.79 o
  -3   5  10       20.07       21.17      2.45 o
  -2   5  10        3.42        4.77      1.47 o
  -1   5  10       22.07       18.77      1.34 o
   0   5  10        0.04       -0.64      0.64 o
   1   5  10        2.42        1.75      0.77 o
   2   5  10        0.68        0.07      0.95 o
   3   5  10       10.75       10.34      1.16 o
   4   5  10        0.75        0.06      0.86 o
   5   5  10        1.20        1.70      1.23 o
  -1   6  10        0.00       -0.21      1.33 o
   0   6  10        0.75        1.20      0.89 o
   1   6  10        2.48        1.22      0.88 o
   2   6  10       18.36       19.59      1.49 o
   3   6  10        1.63        2.49      1.02 o
   4   6  10        0.32       -0.49      1.47 o
  -2  -6  11        0.81        0.45      1.12 o
  -1  -6  11        7.07        7.40      1.30 o
   0  -6  11        0.25       -0.70      1.40 o
   1  -6  11        6.32        7.15      1.75 o
  -4  -5  11        0.12       -0.60      1.51 o
  -3  -5  11        1.36        1.20      0.94 o
  -2  -5  11        0.04       -0.55      0.55 o
  -1  -5  11        0.39        0.74      0.86 o
   0  -5  11        0.15       -0.33      0.81 o
   1  -5  11        0.59        0.11      1.40 o
   2  -5  11        0.01        0.25      0.71 o
   3  -5  11        0.61        1.40      1.40 o
  -4  -4  11       15.58       13.33      1.45 o
  -3  -4  11        5.07        4.94      0.99 o
  -2  -4  11        0.03       -0.02      0.48 o
  -1  -4  11        5.66        6.00      0.71 o
   0  -4  11        0.92        0.15      0.49 o
   1  -4  11        0.23       -0.47      0.47 o
   2  -4  11      114.76      108.14      2.67 o
   3  -4  11        4.35        2.83      0.77 o
   4  -4  11        0.00        0.09      0.99 o
  -5  -3  11        0.27        0.14      0.89 o
  -4  -3  11       17.51       16.10      1.43 o
  -3  -3  11       54.76       57.86      1.85 o
  -2  -3  11       13.36       14.37      1.09 o
  -1  -3  11       67.80       65.64      1.31 o
   0  -3  11       32.51       34.30      0.90 o
   1  -3  11       19.48       23.50      0.87 o
   2  -3  11        5.63        4.61      0.57 o
   3  -3  11       98.68       91.30      2.42 o
   4  -3  11        0.32        0.52      0.70 o
   5  -3  11        0.43       -0.28      1.13 o
  -5  -2  11        0.78        0.55      0.75 o
  -4  -2  11        5.02        4.15      0.74 o
  -3  -2  11       10.17       13.37      0.79 o
  -2  -2  11        0.90        0.57      0.38 o
  -1  -2  11        7.64        8.17      0.36 o
   0  -2  11       85.97       83.77      1.45 o
   1  -2  11       13.88       13.39      0.54 o
   2  -2  11       84.25       78.45      1.48 o
   3  -2  11        0.34       -0.59      1.18 o
   4  -2  11        1.44        1.02      0.58 o
   5  -2  11        0.13       -0.42      0.61 o
  -5  -1  11        0.14       -0.66      0.66 o
  -4  -1  11        0.10        0.11      0.54 o
  -3  -1  11       31.74       27.64      1.51 o
  -2  -1  11        4.18        5.20      0.46 o
  -1  -1  11       51.38       55.86      0.81 o
   0  -1  11       22.40       23.62      0.75 o
   1  -1  11        0.01       -0.18      0.18 o
   2  -1  11       11.66       11.08      0.49 o
   3  -1  11        6.96        7.81      0.52 o
   4  -1  11        3.83        2.28      0.62 o
   5  -1  11        0.06        0.44      0.63 o
   6  -1  11        4.52        4.47      1.26 o
  -5   0  11        5.29        6.44      1.01 o
  -4   0  11        0.07        0.13      0.74 o
  -3   0  11       65.76       61.35      2.28 o
  -2   0  11      355.97      331.17      4.60 o
  -1   0  11       45.50       41.01      0.64 o
   0   0  11       81.94       83.83      1.15 o
   1   0  11      155.97      143.30      1.83 o
   2   0  11        6.45        5.64      0.34 o
   3   0  11       75.94       64.28      1.16 o
   4   0  11      165.77      153.68      3.41 o
   5   0  11        2.06        2.74      0.71 o
   6   0  11        0.15       -0.31      0.73 o
  -5   1  11       57.73       60.27      2.70 o
  -4   1  11        2.96        2.00      0.89 o
  -3   1  11       11.09       11.05      1.04 o
  -2   1  11      231.76      235.57      3.28 o
  -1   1  11       20.28       19.42      0.43 o
   0   1  11      178.85      186.23      2.12 o
   1   1  11      191.55      171.15      2.30 o
   2   1  11        0.18       -0.04      0.20 o
   3   1  11       11.41        9.96      0.45 o
   4   1  11       21.04       18.41      0.88 o
   5   1  11        8.26        8.70      1.17 o
   6   1  11        2.64        1.40      0.81 o
  -5   2  11        2.47        3.54      1.15 o
  -4   2  11       24.80       24.13      1.63 o
  -3   2  11        3.19        2.44      0.79 o
  -2   2  11        1.15        0.54      0.40 o
  -1   2  11        0.00        0.16      0.16 o
   0   2  11       33.03       30.73      0.57 o
   1   2  11      112.61      110.67      1.71 o
   2   2  11        4.92        5.13      0.39 o
   3   2  11        2.48        1.76      0.36 o
   4   2  11       70.62       62.13      1.81 o
   5   2  11        4.94        6.60      0.73 o
   6   2  11        3.46        3.33      0.67 o
  -4   3  11        0.31       -0.81      0.81 o
  -3   3  11        0.10       -0.12      0.77 o
  -2   3  11       10.76        9.62      0.76 o
  -1   3  11        1.04        1.08      0.50 o
   0   3  11        0.63        0.19      0.23 o
   1   3  11      407.39      378.57      5.25 o
   2   3  11       34.22       29.86      0.85 o
   3   3  11        9.55       11.79      0.72 o
   4   3  11        9.97        8.95      0.85 o
   5   3  11        0.01        0.20      0.69 o
   6   3  11       10.34       10.03      1.08 o
  -4   4  11        0.69        3.78      1.82 o
  -3   4  11        0.11       -0.84      1.26 o
  -2   4  11       19.03       15.10      1.21 o
  -1   4  11       17.75       13.29      0.86 o
   0   4  11        1.91        1.17      0.40 o
   1   4  11        0.01       -0.39      0.39 o
   2   4  11       60.27       58.01      2.98 o
   3   4  11        7.23        8.10      1.02 o
   4   4  11        1.53        0.80      1.12 o
   5   4  11        1.56        1.41      0.92 o
  -2   5  11        4.17        5.40      1.54 o
  -1   5  11       14.73       11.21      2.45 o
   0   5  11        0.46        0.46      0.74 o
   1   5  11        5.16        6.99      0.99 o
   2   5  11        2.66        2.24      0.84 o
   3   5  11        4.51        2.94      1.51 o
   4   5  11        0.36        0.46      0.84 o
   5   5  11        1.78        2.66      1.61 o
  -1   6  11       14.92       14.51      2.03 o
   0   6  11        0.05       -0.82      0.82 o
   1   6  11        2.07        1.44      0.92 o
   2   6  11        0.07       -0.05      0.87 o
   3   6  11        0.94       -0.84      1.33 o
  -1  -6  12        3.23        2.81      1.16 o
   0  -6  12        0.04        0.84      1.40 o
  -3  -5  12        0.00       -1.02      1.02 o
  -2  -5  12        4.10        2.76      0.76 o
  -1  -5  12       13.95       15.01      1.41 o
   0  -5  12        1.13        1.52      1.02 o
   1  -5  12        4.04        2.52      0.86 o
   2  -5  12        0.12        0.18      0.71 o
   3  -5  12        0.36        1.40      1.54 o
  -4  -4  12       21.70       19.40      1.70 o
  -3  -4  12        0.67       -0.01      0.74 o
  -2  -4  12        3.71        2.63      0.62 o
  -1  -4  12        6.72        7.85      1.17 o
   0  -4  12        1.05        0.21      0.53 o
   1  -4  12        2.14        1.91      0.61 o
   2  -4  12       14.64       15.38      1.05 o
   3  -4  12        0.85        0.80      0.68 o
   4  -4  12        0.24       -0.61      1.06 o
  -5  -3  12        0.08        0.78      0.97 o
  -4  -3  12        9.75        8.14      1.18 o
  -3  -3  12        4.72        4.90      0.78 o
  -2  -3  12       11.11        9.26      0.86 o
  -1  -3  12        0.19       -0.02      0.38 o
   0  -3  12       41.63       43.43      1.16 o
   1  -3  12       10.57       13.02      0.73 o
   2  -3  12        8.87        8.57      1.43 o
   3  -3  12       43.34       38.16      1.49 o
   4  -3  12        2.42        2.22      0.90 o
   5  -3  12        0.61        3.05      1.30 o
  -5  -2  12        0.41       -0.34      0.74 o
  -4  -2  12        1.07        1.11      0.64 o
  -3  -2  12        0.21        0.06      0.43 o
  -2  -2  12        0.43       -0.27      0.41 o
  -1  -2  12        0.05       -0.07      0.21 o
   0  -2  12       27.75       26.38      0.83 o
   1  -2  12        0.62        0.74      0.30 o
   2  -2  12      167.68      170.79      3.05 o
   3  -2  12        1.74        0.29      0.59 o
   4  -2  12        6.08        8.14      0.87 o
   5  -2  12        0.58        1.22      0.76 o
  -5  -1  12        0.09        0.07      0.72 o
  -4  -1  12        0.27        0.38      0.58 o
  -3  -1  12        0.01       -0.57      0.74 o
  -2  -1  12        4.92        5.42      0.47 o
  -1  -1  12       76.05       65.76      0.93 o
   0  -1  12       83.39       85.45      1.64 o
   1  -1  12        0.68        0.68      0.35 o
   2  -1  12       23.08       24.80      0.72 o
   3  -1  12      192.10      185.52      3.28 o
   4  -1  12        1.66        1.56      0.62 o
   5  -1  12        3.39        3.08      0.78 o
   6  -1  12        0.19        0.24      1.16 o
  -5   0  12        5.40        5.33      1.01 o
  -4   0  12        0.09        0.33      0.71 o
  -3   0  12       10.00        9.38      1.04 o
  -2   0  12        8.35        8.16      0.49 o
  -1   0  12        8.39        7.22      0.29 o
   0   0  12     1142.78     1134.94     11.68 o
   1   0  12      230.56      233.15      3.05 o
   2   0  12       13.14       11.36      0.46 o
   3   0  12       18.00       16.59      0.58 o
   4   0  12        0.81        2.46      0.81 o
   5   0  12        1.21        1.39      0.66 o
   6   0  12        2.63        1.71      0.84 o
  -5   1  12        0.16        1.34      1.08 o
  -4   1  12        0.53        0.90      0.87 o
  -3   1  12       37.62       35.89      1.68 o
  -2   1  12        3.57        4.76      0.71 o
  -1   1  12        7.55        9.24      0.34 o
   0   1  12        7.04        8.79      0.35 o
   1   1  12      146.94      140.60      1.83 o
   2   1  12        3.96        5.38      0.40 o
   3   1  12        7.03        6.38      0.45 o
   4   1  12        6.88        6.68      0.66 o
   5   1  12        4.04        4.11      0.67 o
   6   1  12        2.81        2.06      0.85 o
  -5   2  12        0.00       -0.29      1.02 o
  -4   2  12        4.15        3.27      0.99 o
  -3   2  12        2.99        1.55      0.74 o
  -2   2  12       28.73       29.40      1.26 o
  -1   2  12       17.69       18.50      0.48 o
   0   2  12        0.63        1.02      0.20 o
   1   2  12        6.16        4.90      0.36 o
   2   2  12        2.89        2.87      0.43 o
   3   2  12        0.34        0.04      0.33 o
   4   2  12       27.18       21.58      1.09 o
   5   2  12        7.36        8.16      0.78 o
   6   2  12        0.90        1.14      0.75 o
  -4   3  12        0.01        0.84      0.94 o
  -3   3  12        0.15       -0.46      0.74 o
  -2   3  12        2.45        2.88      0.74 o
  -1   3  12        2.71        1.28      0.67 o
   0   3  12       34.53       34.84      0.87 o
   1   3  12      267.88      236.56      3.48 o
   2   3  12       46.01       40.83      1.03 o
   3   3  12        1.02        0.32      0.51 o
   4   3  12        4.48        2.24      0.66 o
   5   3  12        0.66        0.92      0.73 o
   6   3  12        6.33        9.47      1.96 o
  -3   4  12        6.52        7.71      1.89 o
  -2   4  12       12.11       14.75      1.47 o
  -1   4  12       19.44       18.54      0.98 o
   0   4  12        0.17        0.11      0.38 o
   1   4  12       34.10       30.44      1.14 o
   2   4  12      137.83      128.31      6.17 o
   3   4  12        0.06        0.07      0.84 o
   4   4  12        1.04        0.94      0.70 o
   5   4  12        0.37       -0.75      0.75 o
  -2   5  12        0.30        0.56      1.19 o
  -1   5  12        7.80        4.56      0.99 o
   0   5  12        0.63       -0.59      0.67 o
   1   5  12       22.57       24.67      2.07 o
   2   5  12        0.15        0.47      0.77 o
   3   5  12        4.30        6.60      1.72 o
   4   5  12        1.69        1.38      0.92 o
   0   6  12        0.12       -1.26      1.26 o
   1   6  12        0.51       -1.05      1.26 o
   2   6  12       10.10        8.97      1.82 o
   3   6  12        2.30        2.94      1.61 o
  -3  -5  13        0.28        0.36      0.94 o
  -2  -5  13        3.67        3.71      1.03 o
  -1  -5  13        2.13        2.47      1.30 o
   0  -5  13        4.04        5.68      1.54 o
   1  -5  13        7.06        7.09      1.33 o
   2  -5  13        1.03        0.63      0.81 o
  -4  -4  13        4.68        3.30      1.23 o
  -3  -4  13        1.87        1.35      0.84 o
  -2  -4  13        0.33       -0.58      0.58 o
  -1  -4  13       31.50       35.42      1.84 o
   0  -4  13        5.08        3.59      0.64 o
   1  -4  13        0.28       -0.47      0.47 o
   2  -4  13        8.58        8.66      0.92 o
   3  -4  13        4.18        2.90      0.80 o
   4  -4  13        0.00        0.92      1.19 o
  -5  -3  13        0.00        0.70      0.99 o
  -4  -3  13       18.04       15.28      1.46 o
  -3  -3  13       38.51       34.90      1.48 o
  -2  -3  13        1.17        1.06      0.68 o
  -1  -3  13        0.11       -0.04      0.40 o
   0  -3  13        0.00        0.96      0.39 o
   1  -3  13        4.81        5.72      0.60 o
   2  -3  13       10.33        9.50      0.75 o
   3  -3  13        7.69        6.35      0.85 o
   4  -3  13        6.66        6.46      0.95 o
  -5  -2  13        0.01        0.22      0.78 o
  -4  -2  13        1.74        0.70      0.66 o
  -3  -2  13        2.44        2.13      0.64 o
  -2  -2  13       11.08       10.93      1.06 o
  -1  -2  13        0.47        0.21      0.33 o
   0  -2  13       77.52       77.00      1.88 o
   1  -2  13       65.48       68.38      1.52 o
   2  -2  13      115.78      106.96      2.16 o
   3  -2  13       40.33       35.27      1.97 o
   4  -2  13        9.89       10.09      1.29 o
   5  -2  13        2.96        4.88      1.26 o
  -5  -1  13        0.01       -0.74      0.74 o
  -4  -1  13        5.92        4.59      0.81 o
  -3  -1  13       17.99       17.64      1.82 o
  -2  -1  13        0.17       -0.26      0.45 o
  -1  -1  13        8.97        8.65      0.36 o
   0  -1  13       26.85       29.14      0.77 o
   1  -1  13        2.23        2.40      0.41 o
   2  -1  13       54.82       51.41      1.12 o
   3  -1  13      391.12      375.78      7.16 o
   4  -1  13        0.26        0.37      0.53 o
   5  -1  13        0.01       -0.03      0.69 o
  -5   0  13        0.86        0.26      0.83 o
  -4   0  13        0.68        0.07      0.74 o
  -3   0  13        5.94        6.44      0.94 o
  -2   0  13       51.31       45.15      1.11 o
  -1   0  13        7.71        7.99      0.29 o
   0   0  13      151.53      148.49      2.42 o
   1   0  13        5.27        4.08      0.33 o
   2   0  13        0.78        0.17      0.23 o
   3   0  13       99.65       89.63      1.68 o
   4   0  13       38.29       34.12      1.39 o
   5   0  13        1.73        1.47      0.70 o
   6   0  13        0.00       -1.04      1.04 o
  -5   1  13        0.84        1.53      1.13 o
  -4   1  13        1.00        0.69      0.86 o
  -3   1  13        2.60        2.61      0.77 o
  -2   1  13       56.41       55.37      2.05 o
  -1   1  13        9.15        8.49      0.33 o
   0   1  13        5.37        6.04      0.32 o
   1   1  13      226.83      222.20      2.97 o
   2   1  13        2.42        1.69      0.44 o
   3   1  13        2.12        2.59      0.39 o
   4   1  13       26.94       23.48      1.00 o
   5   1  13        8.85        8.80      0.82 o
   6   1  13        7.93        7.87      1.43 o
  -4   2  13        1.47        1.26      0.84 o
  -3   2  13       17.83       16.59      1.31 o
  -2   2  13        0.14        0.71      0.53 o
  -1   2  13        5.48        5.16      0.33 o
   0   2  13      220.57      220.50      2.71 o
   1   2  13        0.07       -0.30      0.30 o
   2   2  13       29.57       27.19      0.89 o
   3   2  13        1.43        1.07      0.51 o
   4   2  13       16.97       15.31      0.90 o
   5   2  13        8.38        8.82      0.81 o
   6   2  13       25.92       24.53      2.52 o
  -4   3  13        1.28        0.76      1.01 o
  -3   3  13       33.82       33.50      2.66 o
  -2   3  13       67.34       61.45      2.20 o
  -1   3  13        8.56        7.82      0.75 o
   0   3  13        0.00       -0.28      0.28 o
   1   3  13       23.46       25.39      0.79 o
   2   3  13        5.71        7.23      0.53 o
   3   3  13        7.74        8.92      0.88 o
   4   3  13        2.40        1.31      0.66 o
   5   3  13       10.58        8.63      0.84 o
  -3   4  13        1.39        0.63      1.47 o
  -2   4  13       49.51       44.58      3.05 o
  -1   4  13       10.71        9.80      1.51 o
   0   4  13        4.15        4.14      0.82 o
   1   4  13        1.69        2.17      0.72 o
   2   4  13       32.16       29.95      1.56 o
   3   4  13        0.41        0.85      0.71 o
   4   4  13        0.55       -0.06      0.67 o
   5   4  13        5.39        4.75      0.97 o
  -2   5  13        0.08        0.07      1.19 o
  -1   5  13        2.82        1.96      1.26 o
   0   5  13        0.12       -0.18      0.88 o
   1   5  13        9.61       11.96      1.19 o
   2   5  13        1.51        1.96      1.19 o
   3   5  13        3.42        5.09      1.04 o
   4   5  13        1.82        2.29      1.01 o
   0   6  13        0.82       -0.21      1.40 o
   1   6  13        0.78        0.42      1.33 o
   2   6  13        9.05       13.53      2.10 o
   3   6  13        3.55        4.91      1.82 o
  -3  -5  14        0.01       -0.53      0.96 o
  -2  -5  14        0.40       -0.11      0.89 o
  -1  -5  14        0.99        0.20      1.19 o
   0  -5  14        0.66        1.47      1.26 o
   1  -5  14       28.80       28.69      2.70 o
   2  -5  14        3.60        4.21      1.61 o
  -4  -4  14        1.31        2.09      1.06 o
  -3  -4  14        1.68        0.86      0.88 o
  -2  -4  14        0.72       -0.16      0.74 o
  -1  -4  14        6.66        7.17      0.78 o
   0  -4  14        0.00       -0.72      0.72 o
   1  -4  14        1.57        0.41      0.73 o
   2  -4  14       26.90       26.03      1.38 o
   3  -4  14        0.00       -0.39      0.68 o
  -4  -3  14        0.03       -0.27      0.86 o
  -3  -3  14        1.14        0.34      0.64 o
  -2  -3  14        0.01        0.07      0.58 o
  -1  -3  14        0.00       -0.20      0.41 o
   0  -3  14       53.95       56.23      1.39 o
   1  -3  14        0.41        0.28      0.53 o
   2  -3  14        1.44        0.54      0.68 o
   3  -3  14        0.22        0.19      0.64 o
   4  -3  14        2.87        1.74      0.83 o
  -5  -2  14        0.95        0.32      0.82 o
  -4  -2  14        4.37        3.71      0.86 o
  -3  -2  14       14.03       11.63      1.01 o
  -2  -2  14        2.27        1.39      0.72 o
  -1  -2  14        7.13        9.36      0.72 o
   0  -2  14       42.96       40.47      1.28 o
   1  -2  14       70.84       72.04      1.62 o
   2  -2  14       16.00       18.78      0.89 o
   3  -2  14        2.02        1.03      0.59 o
   4  -2  14        0.13        0.02      0.61 o
   5  -2  14       11.87       16.36      2.45 o
  -5  -1  14        0.01       -0.75      0.75 o
  -4  -1  14        7.67        6.20      1.11 o
  -3  -1  14       19.41       17.78      1.44 o
  -2  -1  14        5.93        4.35      0.59 o
  -1  -1  14       20.78       24.82      0.83 o
   0  -1  14        4.55        3.60      0.34 o
   1  -1  14       15.69       15.88      0.61 o
   2  -1  14       32.40       30.68      0.97 o
   3  -1  14      124.39      117.90      2.82 o
   4  -1  14        1.50        1.90      0.67 o
   5  -1  14        0.73        1.11      0.76 o
  -5   0  14        2.95        1.09      1.02 o
  -4   0  14        0.19       -0.72      0.77 o
  -3   0  14       20.73       20.41      1.39 o
  -2   0  14        0.28       -0.02      0.33 o
  -1   0  14        6.27        6.84      0.33 o
   0   0  14        1.80        1.32      0.21 o
   1   0  14       66.16       62.95      1.14 o
   2   0  14        2.28        1.64      0.36 o
   3   0  14       15.19       13.04      0.87 o
   4   0  14        1.92        1.98      0.64 o
   5   0  14        9.30        9.73      1.05 o
   6   0  14        0.62        0.10      1.65 o
  -5   1  14        8.31        7.33      1.39 o
  -4   1  14        1.67        1.04      0.91 o
  -3   1  14        2.73        1.70      0.72 o
  -2   1  14       32.09       31.17      2.07 o
  -1   1  14        4.46        4.78      0.35 o
   0   1  14      120.20      117.62      1.76 o
   1   1  14      154.98      150.38      2.16 o
   2   1  14       90.59       85.37      1.76 o
   3   1  14       80.06       63.89      2.09 o
   4   1  14        0.17        0.21      0.46 o
   5   1  14        0.30        0.03      0.56 o
   6   1  14        0.63        0.14      1.14 o
  -4   2  14        0.07        1.05      0.91 o
  -3   2  14        3.74        3.27      0.89 o
  -2   2  14       18.78       18.95      2.38 o
  -1   2  14       18.44       19.26      1.09 o
   0   2  14      379.78      377.12      4.77 o
   1   2  14      171.27      163.14      2.34 o
   2   2  14       22.50       17.59      0.79 o
   3   2  14        3.07        1.94      0.80 o
   4   2  14        1.61        0.73      0.57 o
   5   2  14       11.03       13.56      0.95 o
   6   2  14        8.18       11.85      2.24 o
  -4   3  14        0.65        0.63      1.61 o
  -3   3  14       17.65       18.29      2.17 o
  -2   3  14       20.76       17.38      1.96 o
  -1   3  14        1.56        1.61      0.64 o
   0   3  14       19.02       17.82      0.66 o
   1   3  14      220.06      211.97      3.26 o
   2   3  14        0.08       -0.38      0.44 o
   3   3  14        0.19       -0.13      0.48 o
   4   3  14        1.35        1.90      0.68 o
   5   3  14        5.86        5.74      0.87 o
  -3   4  14        0.06       -1.33      1.33 o
  -2   4  14       36.36       34.13      2.66 o
  -1   4  14        1.64        0.35      0.69 o
   0   4  14        3.38        4.10      0.84 o
   1   4  14       13.28       13.65      1.14 o
   2   4  14        7.68        9.95      1.11 o
   3   4  14        1.88        1.98      0.82 o
   4   4  14        1.37        1.06      0.74 o
   5   4  14        2.77        3.18      2.03 o
  -1   5  14        4.52        6.17      1.54 o
   0   5  14        0.04        0.36      1.51 o
   1   5  14        1.16        1.15      0.82 o
   2   5  14        7.80        9.52      1.21 o
   3   5  14       11.59       13.19      2.94 o
   4   5  14       17.18       19.06      2.31 o
   1   6  14        0.01       -0.49      1.33 o
   2   6  14        9.06       11.56      2.03 o
  -2  -5  15        7.37        9.22      1.36 o
  -1  -5  15        1.05        0.29      0.98 o
   0  -5  15        1.10       -0.21      1.26 o
   1  -5  15        4.97        4.74      0.99 o
  -3  -4  15        0.00       -0.59      0.82 o
  -2  -4  15        1.65        0.92      0.83 o
  -1  -4  15        0.33        0.40      0.58 o
   0  -4  15        0.36       -0.81      0.81 o
   1  -4  15        2.59        2.75      0.71 o
   2  -4  15       10.99       12.57      1.07 o
   3  -4  15        2.86        2.15      1.18 o
  -4  -3  15        2.34        2.23      1.03 o
  -3  -3  15        1.73        1.44      0.74 o
  -2  -3  15        4.73        4.12      0.78 o
  -1  -3  15        0.80        0.82      0.48 o
   0  -3  15        0.20        0.21      0.36 o
   1  -3  15      113.94      124.59      2.90 o
   2  -3  15        7.17        7.43      0.88 o
   3  -3  15        0.34       -0.29      0.59 o
   4  -3  15        0.01        0.39      1.13 o
  -4  -2  15        1.80        2.15      0.79 o
  -3  -2  15        2.98        2.15      0.72 o
  -2  -2  15       32.58       27.53      1.56 o
  -1  -2  15       19.76       18.53      0.95 o
   0  -2  15        0.00        0.16      0.32 o
   1  -2  15       25.01       29.39      1.00 o
   2  -2  15      166.36      172.11      3.19 o
   3  -2  15        8.35        8.28      0.87 o
   4  -2  15        2.64        2.80      0.81 o
   5  -2  15        1.62        2.28      1.30 o
  -5  -1  15        0.73       -0.07      0.87 o
  -4  -1  15        8.70        7.07      1.21 o
  -3  -1  15       13.58       13.59      1.31 o
  -2  -1  15        0.00       -0.32      0.44 o
  -1  -1  15      104.67      111.64      2.61 o
   0  -1  15       24.97       23.86      0.85 o
   1  -1  15       24.40       24.26      0.86 o
   2  -1  15        2.94        2.51      0.47 o
   3  -1  15        1.01        0.79      0.72 o
   4  -1  15        5.98        6.80      0.86 o
   5  -1  15        0.00        0.06      0.99 o
  -5   0  15        0.03       -0.99      0.99 o
  -4   0  15        0.01       -0.75      0.83 o
  -3   0  15       19.64       17.67      1.72 o
  -2   0  15        6.72        4.47      0.84 o
  -1   0  15        5.94        6.42      0.61 o
   0   0  15       34.54       40.72      0.86 o
   1   0  15       16.80       16.95      0.65 o
   2   0  15       17.90       17.00      0.72 o
   3   0  15        1.22        0.08      0.44 o
   4   0  15        0.00       -0.49      0.49 o
   5   0  15       11.91       14.20      1.88 o
  -4   1  15        0.11       -0.22      0.83 o
  -3   1  15        0.06       -0.07      0.64 o
  -2   1  15       71.83       70.99      2.49 o
  -1   1  15       26.91       24.41      0.83 o
   0   1  15        9.90       12.01      0.72 o
   1   1  15       36.06       34.18      0.82 o
   2   1  15       37.15       32.09      1.01 o
   3   1  15       90.53       76.37      2.06 o
   4   1  15        0.34       -0.27      0.46 o
   5   1  15       16.18       16.10      1.12 o
  -4   2  15        0.12       -0.12      0.86 o
  -3   2  15        2.33        1.81      0.84 o
  -2   2  15       11.92       14.12      1.15 o
  -1   2  15       49.01       50.32      1.87 o
   0   2  15      153.25      151.18      2.19 o
   1   2  15       21.08       20.02      0.76 o
   2   2  15        3.04        4.46      0.51 o
   3   2  15       10.62        6.69      0.78 o
   4   2  15       20.03       15.34      0.92 o
   5   2  15        0.26        0.86      0.62 o
  -3   3  15        0.04        1.89      1.33 o
  -2   3  15        1.18       -0.28      1.05 o
  -1   3  15        7.21        6.80      1.19 o
   0   3  15       19.94       16.38      0.66 o
   1   3  15      112.30      107.13      1.93 o
   2   3  15        1.48        1.36      0.51 o
   3   3  15        4.64        4.75      0.66 o
   4   3  15        0.63        0.58      0.66 o
   5   3  15        0.01        0.42      0.62 o
  -3   4  15        0.66        0.42      1.40 o
  -2   4  15        0.31        0.70      1.26 o
  -1   4  15       13.58       16.22      1.36 o
   0   4  15        8.10       10.38      1.26 o
   1   4  15        1.25       -0.04      0.67 o
   2   4  15        0.54        0.29      0.74 o
   3   4  15        1.20        0.99      0.70 o
   4   4  15        2.29        1.99      0.81 o
   5   4  15        0.31        0.29      1.15 o
  -1   5  15        8.04        8.06      1.68 o
   0   5  15        4.13        4.79      0.99 o
   1   5  15       13.27       13.54      1.34 o
   2   5  15        0.60        1.37      0.95 o
   3   5  15        4.01        4.00      1.06 o
   4   5  15        5.30        7.36      1.82 o
  -1  -5  16        1.20       -0.15      0.99 o
   0  -5  16        1.16        0.56      1.23 o
   1  -5  16        5.68        7.85      1.82 o
  -3  -4  16        0.20       -0.02      0.88 o
  -2  -4  16        5.62        4.76      1.04 o
  -1  -4  16        8.05       10.10      1.21 o
   0  -4  16        0.36       -0.86      0.86 o
   1  -4  16        1.39        0.63      0.84 o
   2  -4  16        0.11       -0.62      0.78 o
   3  -4  16        0.11       -0.47      1.14 o
  -4  -3  16        4.42        4.22      1.16 o
  -3  -3  16        0.00       -0.39      0.73 o
  -2  -3  16        6.82        7.91      0.93 o
  -1  -3  16        2.01        1.29      0.64 o
   0  -3  16        0.63        0.76      0.61 o
   1  -3  16       45.97       46.47      1.60 o
   2  -3  16        3.09        2.62      0.71 o
   3  -3  16        0.75        0.27      0.66 o
   4  -3  16       13.17       18.64      2.45 o
  -4  -2  16        5.53        7.29      1.04 o
  -3  -2  16        0.58        0.00      0.64 o
  -2  -2  16        0.72        0.43      0.77 o
  -1  -2  16        4.41        5.02      0.94 o
   0  -2  16        4.46        2.93      0.46 o
   1  -2  16      121.02      127.72      2.48 o
   2  -2  16      263.80      271.24      5.47 o
   3  -2  16        3.14        4.17      0.74 o
   4  -2  16        9.82       10.76      1.10 o
  -4  -1  16        2.11        2.45      1.09 o
  -3  -1  16        0.36       -0.22      0.79 o
  -2  -1  16        5.42        3.22      0.84 o
  -1  -1  16       63.26       56.67      2.18 o
   0  -1  16        4.75        5.07      0.43 o
   1  -1  16       28.33       28.18      0.94 o
   2  -1  16      165.72      161.51      2.98 o
   3  -1  16       23.74       25.10      1.23 o
   4  -1  16       15.87       17.19      1.18 o
   5  -1  16        4.40        5.10      1.33 o
  -4   0  16        0.42       -0.84      0.84 o
  -3   0  16       12.36       12.81      1.61 o
  -2   0  16        4.30        4.09      0.98 o
  -1   0  16       17.02       17.76      1.00 o
   0   0  16        9.67        9.68      0.54 o
   1   0  16        9.76       10.35      0.54 o
   2   0  16        1.33        1.89      0.37 o
   3   0  16        4.78        3.84      0.60 o
   4   0  16        0.25        0.40      0.61 o
   5   0  16        1.26        1.28      0.80 o
  -4   1  16        5.06        4.14      1.14 o
  -3   1  16        1.73        0.69      0.76 o
  -2   1  16        0.13        0.14      0.57 o
  -1   1  16      163.02      177.08      3.87 o
   0   1  16       25.21       24.33      0.71 o
   1   1  16        6.48        6.75      0.49 o
   2   1  16        6.87        7.53      0.54 o
   3   1  16        8.18        7.69      0.69 o
   4   1  16        1.32        0.78      0.54 o
   5   1  16       11.71       13.68      1.01 o
  -4   2  16        9.65        8.43      1.39 o
  -3   2  16       14.52       13.70      1.93 o
  -2   2  16        1.24        0.98      1.05 o
  -1   2  16        0.00        0.89      0.61 o
   0   2  16       14.50       18.22      0.65 o
   1   2  16        5.40        5.32      0.50 o
   2   2  16       21.90       19.53      1.25 o
   3   2  16       28.21       22.60      1.58 o
   4   2  16        5.37        3.98      0.67 o
   5   2  16        3.23        3.09      0.74 o
  -3   3  16       17.24       16.26      2.31 o
  -2   3  16        0.42       -1.05      1.05 o
  -1   3  16        0.48        0.39      0.69 o
   0   3  16        2.05        3.04      0.59 o
   1   3  16       24.08       25.80      1.00 o
   2   3  16        6.83        6.50      0.69 o
   3   3  16        0.58       -0.38      0.52 o
   4   3  16        8.70        8.47      0.97 o
   5   3  16        1.21        0.84      1.11 o
  -2   4  16        0.33        1.12      1.26 o
  -1   4  16        4.78        4.25      0.97 o
   0   4  16       28.76       34.21      1.66 o
   1   4  16        0.29       -0.13      0.67 o
   2   4  16        0.04       -0.44      0.72 o
   3   4  16        7.81        8.85      0.98 o
   4   4  16        0.07       -0.75      0.75 o
  -1   5  16        0.07        0.21      1.26 o
   0   5  16        3.62        4.35      1.04 o
   1   5  16       38.44       45.05      2.08 o
   2   5  16        0.04       -0.81      0.87 o
   3   5  16        1.67        0.14      1.47 o
  -3  -4  17        2.75        1.92      1.09 o
  -2  -4  17        0.07        0.72      0.91 o
  -1  -4  17        0.54        1.89      1.47 o
   0  -4  17        9.62       11.21      1.37 o
   1  -4  17        0.16       -0.58      1.33 o
   2  -4  17        0.30       -0.57      0.69 o
  -3  -3  17        1.92        0.54      0.78 o
  -2  -3  17        1.97        0.32      0.68 o
  -1  -3  17        0.37        0.31      0.72 o
   0  -3  17        0.00       -0.60      0.60 o
   1  -3  17        0.57        0.82      0.72 o
   2  -3  17        0.00       -0.44      1.01 o
   3  -3  17        0.01       -0.30      0.72 o
  -4  -2  17        5.32        5.44      1.02 o
  -3  -2  17        0.01       -0.66      0.66 o
  -2  -2  17        9.61        9.39      1.21 o
  -1  -2  17        7.15        6.41      1.02 o
   0  -2  17        1.04        1.91      0.60 o
   1  -2  17        0.00        0.33      0.47 o
   2  -2  17       17.29       18.70      1.09 o
   3  -2  17        4.30        6.44      0.87 o
   4  -2  17        0.28        0.11      0.73 o
  -4  -1  17       10.71       14.37      1.56 o
  -3  -1  17        5.82        7.39      1.21 o
  -2  -1  17        1.35        0.20      0.76 o
  -1  -1  17        0.01        0.28      0.67 o
   0  -1  17        0.03       -0.30      0.30 o
   1  -1  17       18.31       17.75      0.80 o
   2  -1  17        6.99        8.98      0.83 o
   3  -1  17        1.12        0.69      0.57 o
   4  -1  17       14.23       14.99      1.29 o
   5  -1  17        0.04       -0.35      1.16 o
  -4   0  17        1.63        1.75      1.06 o
  -3   0  17        2.59        4.58      1.04 o
  -2   0  17        6.58        6.61      1.01 o
  -1   0  17       11.47        9.88      1.06 o
   0   0  17        0.19        0.02      0.21 o
   1   0  17        0.06       -0.08      0.27 o
   2   0  17       68.03       61.17      1.58 o
   3   0  17        5.80        7.69      0.72 o
   4   0  17        0.63       -0.27      0.64 o
   5   0  17        0.09       -0.40      1.11 o
  -4   1  17        0.20        0.30      1.16 o
  -3   1  17        0.30        0.06      0.77 o
  -2   1  17        2.68        2.37      0.77 o
  -1   1  17      239.36      253.02      6.62 o
   0   1  17       57.77       57.63      1.25 o
   1   1  17        8.08        9.20      0.65 o
   2   1  17       76.68       71.14      1.73 o
   3   1  17       13.02       11.07      0.81 o
   4   1  17       16.96       18.42      0.97 o
   5   1  17       16.00       19.78      1.75 o
  -3   2  17        7.33        7.85      1.89 o
  -2   2  17        0.78        0.14      1.05 o
  -1   2  17       70.68       70.86      3.71 o
   0   2  17      238.46      254.43      4.30 o
   1   2  17       11.08       13.77      0.79 o
   2   2  17       47.41       48.71      1.64 o
   3   2  17        8.94        8.26      0.91 o
   4   2  17        5.53        4.55      0.70 o
   5   2  17        1.06        0.84      1.09 o
  -3   3  17       11.66       10.51      2.10 o
  -2   3  17        0.09       -0.98      1.12 o
  -1   3  17        0.00       -0.91      0.91 o
   0   3  17       13.12       14.26      0.91 o
   1   3  17        0.01        0.12      0.46 o
   2   3  17        4.55        3.96      0.84 o
   3   3  17        0.51        0.12      0.64 o
   4   3  17        3.88        2.69      0.84 o
   5   3  17        4.97        9.51      1.54 o
  -2   4  17        0.02       -0.07      1.26 o
  -1   4  17        4.57        4.19      0.99 o
   0   4  17        0.66        0.56      1.12 o
   1   4  17        0.03       -0.69      0.69 o
   2   4  17        0.01       -0.63      0.69 o
   3   4  17        9.12       13.02      1.11 o
   4   4  17        1.17       -0.15      1.06 o
   0   5  17        4.12        6.52      1.68 o
   1   5  17       11.79       14.51      1.41 o
   2   5  17        0.84        0.98      1.40 o
   3   5  17        3.11        2.94      1.61 o
  -2  -4  18        0.00       -0.75      0.86 o
  -1  -4  18        0.19        0.84      1.40 o
   0  -4  18       14.75       14.17      1.90 o
   1  -4  18        0.96       -1.20      2.00 o
   2  -4  18        0.19       -0.46      0.87 o
  -3  -3  18        1.43        1.10      0.87 o
  -2  -3  18        2.53        1.87      0.76 o
  -1  -3  18        1.07       -0.44      0.61 o
   0  -3  18       25.23       31.05      1.41 o
   1  -3  18       58.30       71.10      2.12 o
   2  -3  18        0.06       -1.18      1.18 o
   3  -3  18        1.25        0.42      0.73 o
  -3  -2  18        0.06       -0.68      0.68 o
  -2  -2  18       16.26       19.39      1.58 o
  -1  -2  18        1.05        1.51      0.84 o
   0  -2  18        0.20       -0.20      0.56 o
   1  -2  18        9.54       11.80      0.88 o
   2  -2  18        0.03       -0.24      0.55 o
   3  -2  18        1.47        1.62      0.72 o
   4  -2  18        6.98        6.89      1.68 o
  -4  -1  18        0.40       -0.26      1.06 o
  -3  -1  18        3.53        4.45      1.16 o
  -2  -1  18        1.23        1.31      0.84 o
  -1  -1  18       12.87       17.01      1.34 o
   0  -1  18        0.11        0.02      0.50 o
   1  -1  18        8.04        7.89      0.62 o
   2  -1  18        0.18       -0.18      0.50 o
   3  -1  18        0.59       -0.48      0.86 o
   4  -1  18        0.12       -0.31      0.67 o
  -4   0  18        0.34        1.09      1.04 o
  -3   0  18        0.00       -0.13      0.84 o
  -2   0  18        2.00        3.56      0.93 o
  -1   0  18        1.41        2.16      0.77 o
   0   0  18        1.03        0.04      0.42 o
   1   0  18       12.78       12.85      0.57 o
   2   0  18       70.65       68.89      1.71 o
   3   0  18        0.89       -0.09      0.47 o
   4   0  18        7.59        8.74      1.50 o
   5   0  18        0.05       -0.68      1.16 o
  -3   1  18        0.25       -0.54      0.75 o
  -2   1  18        2.36        3.56      0.88 o
  -1   1  18       20.76       26.25      1.53 o
   0   1  18        0.46        0.52      0.70 o
   1   1  18        0.20       -0.11      0.39 o
   2   1  18        6.46        3.51      0.75 o
   3   1  18        6.46        4.19      0.68 o
   4   1  18        9.64       11.22      1.03 o
   5   1  18        0.29        1.44      1.21 o
  -3   2  18        0.01       -0.14      1.47 o
  -2   2  18        0.06       -0.77      1.12 o
  -1   2  18        2.12        2.73      1.26 o
   0   2  18       53.21       55.05      1.69 o
   1   2  18        3.23        3.96      0.62 o
   2   2  18        2.86        3.81      0.75 o
   3   2  18        1.09       -0.46      0.64 o
   4   2  18        5.17        4.57      0.74 o
   5   2  18        1.42        0.32      1.14 o
  -2   3  18        0.19       -0.49      1.19 o
  -1   3  18       22.06       25.09      2.38 o
   0   3  18        0.05       -0.84      0.91 o
   1   3  18        1.01        1.13      0.60 o
   2   3  18        2.70        2.58      0.63 o
   3   3  18        0.27        0.48      0.70 o
   4   3  18        0.07        0.53      0.72 o
  -1   4  18        2.75        2.10      1.40 o
   0   4  18       33.06       40.02      2.73 o
   1   4  18        1.34        2.17      0.92 o
   2   4  18        8.04        9.62      1.19 o
   3   4  18       10.66       13.34      1.19 o
   4   4  18        0.00       -0.52      1.08 o
   1   5  18        0.14       -1.26      1.26 o
   2   5  18        7.62        8.97      1.89 o
  -1  -4  19        0.87        0.84      1.47 o
   0  -4  19        3.68        2.37      0.97 o
   1  -4  19        0.85       -0.68      2.59 o
  -3  -3  19        1.93        1.42      1.26 o
  -2  -3  19        0.10       -0.72      0.73 o
  -1  -3  19        4.01        5.84      0.92 o
   0  -3  19        3.42        3.01      0.83 o
   1  -3  19       49.50       56.11      2.43 o
   2  -3  19        0.00        0.38      0.74 o
   3  -3  19        0.52        0.68      1.13 o
  -3  -2  19        0.12       -0.39      0.79 o
  -2  -2  19        7.90        9.49      1.61 o
  -1  -2  19        2.10        0.45      0.87 o
   0  -2  19        0.01       -0.25      0.59 o
   1  -2  19       31.46       33.53      1.38 o
   2  -2  19        6.26        6.02      0.84 o
   3  -2  19        3.67        4.23      0.86 o
   4  -2  19        0.03        0.12      1.19 o
  -3  -1  19        0.02       -0.60      1.01 o
  -2  -1  19        0.50       -0.84      0.84 o
  -1  -1  19        4.90        4.60      1.01 o
   0  -1  19        0.18       -0.49      0.49 o
   1  -1  19        7.00        7.77      0.85 o
   2  -1  19        0.59        0.21      0.56 o
   3  -1  19        1.09        1.18      0.67 o
   4  -1  19        3.71        2.66      1.23 o
  -3   0  19        0.00       -0.37      0.93 o
  -2   0  19       53.34       61.64      2.52 o
  -1   0  19        7.52        7.16      1.65 o
   0   0  19        1.97        2.47      0.83 o
   1   0  19        6.10        6.88      0.50 o
   2   0  19        0.08       -0.33      0.43 o
   3   0  19        0.30       -0.41      0.57 o
   4   0  19       27.90       32.90      1.54 o
  -3   1  19        0.02       -0.28      1.23 o
  -2   1  19        6.49        7.88      1.11 o
  -1   1  19       11.04       14.58      2.03 o
   0   1  19        3.92        5.47      1.61 o
   1   1  19        6.54        7.62      0.68 o
   2   1  19        0.78       -0.03      0.46 o
   3   1  19        6.89        4.54      0.65 o
   4   1  19        0.46       -0.38      0.60 o
  -3   2  19        0.97       -0.49      1.47 o
  -2   2  19        0.02       -0.77      1.19 o
  -1   2  19        0.14       -1.05      1.05 o
   0   2  19       15.67       18.05      1.28 o
   1   2  19        0.59        0.23      0.47 o
   2   2  19       18.24       19.51      1.14 o
   3   2  19        0.58        0.01      0.53 o
   4   2  19        0.97        0.51      0.61 o
  -2   3  19        0.44        0.35      1.33 o
  -1   3  19       12.14       14.44      2.03 o
   0   3  19        0.02       -0.32      0.69 o
   1   3  19        0.51       -0.50      0.50 o
   2   3  19        0.14        0.31      0.56 o
   3   3  19        7.21        7.28      1.17 o
   4   3  19        0.79        0.25      1.33 o
  -1   4  19        1.81        2.17      1.47 o
   0   4  19       25.80       26.84      2.38 o
   1   4  19        2.19        3.33      0.97 o
   2   4  19        0.01        0.58      0.89 o
   3   4  19        0.35       -0.14      1.12 o
  -2  -3  20        0.04       -0.15      0.81 o
  -1  -3  20        2.36        3.32      0.97 o
   0  -3  20        9.70       14.22      2.17 o
   1  -3  20       20.67       26.10      4.07 o
   2  -3  20        0.00       -0.84      1.12 o
  -3  -2  20        1.25        0.73      0.89 o
  -2  -2  20        0.04       -0.57      0.93 o
  -1  -2  20        0.08       -0.84      0.84 o
   0  -2  20        1.67        1.53      0.93 o
   1  -2  20       11.82       12.26      1.38 o
   2  -2  20        7.34        5.88      0.89 o
   3  -2  20        1.39        0.03      1.12 o
  -3  -1  20        0.02       -0.98      0.98 o
  -2  -1  20        1.02        1.37      0.99 o
  -1  -1  20        0.00       -0.79      0.79 o
   0  -1  20        0.05       -0.70      0.70 o
   1  -1  20       13.79       16.17      0.89 o
   2  -1  20       10.35       11.35      0.98 o
   3  -1  20        0.04       -0.39      0.58 o
   4  -1  20        1.28        0.65      1.18 o
  -3   0  20        2.46        2.52      1.18 o
  -2   0  20       22.24       23.57      2.98 o
  -1   0  20       14.47       18.39      1.51 o
   0   0  20        2.84        4.84      1.26 o
   1   0  20        4.29        2.94      0.47 o
   2   0  20        1.21        0.39      0.51 o
   3   0  20       10.60       12.31      1.11 o
   4   0  20       13.85       18.83      1.77 o
  -3   1  20        3.68        5.04      1.20 o
  -2   1  20        3.81        0.07      1.40 o
  -1   1  20       63.49       74.51      4.07 o
   0   1  20        0.03       -1.05      1.05 o
   1   1  20        0.99        0.81      0.47 o
   2   1  20        0.51       -0.13      0.48 o
   3   1  20       13.21       13.38      0.94 o
   4   1  20        2.41        0.34      1.26 o
  -2   2  20        2.58        2.45      1.54 o
  -1   2  20        0.97        0.91      1.26 o
   0   2  20        1.35        1.47      1.26 o
   1   2  20        1.38        2.07      0.58 o
   2   2  20        3.85        4.94      0.70 o
   3   2  20       24.69       23.24      1.12 o
   4   2  20        1.41        1.37      1.16 o
  -2   3  20        0.01       -0.35      1.33 o
  -1   3  20        1.25       -0.42      1.19 o
   0   3  20        1.19        0.98      1.26 o
   1   3  20        0.39        0.35      0.61 o
   2   3  20       23.15       29.20      1.23 o
   3   3  20        7.01        7.30      1.08 o
   4   3  20        1.83        1.10      1.14 o
   0   4  20        6.03        9.67      1.75 o
   1   4  20        0.17        0.26      1.44 o
   2   4  20       22.95       30.77      2.52 o
   3   4  20       10.59       13.38      1.61 o
  -1  -3  21        0.48       -0.66      1.06 o
   0  -3  21        1.75        1.81      2.35 o
   1  -3  21        0.16       -0.89      1.28 o
  -2  -2  21        0.86        1.79      1.13 o
  -1  -2  21        0.62       -0.60      0.92 o
   0  -2  21        1.33        0.10      0.96 o
   1  -2  21        5.65        6.71      1.03 o
   2  -2  21        0.60        0.06      1.21 o
   3  -2  21        3.73        2.87      1.31 o
  -2  -1  21        0.67        0.41      1.01 o
  -1  -1  21        0.01       -0.84      0.84 o
   0  -1  21        2.67        2.67      0.99 o
   1  -1  21       13.76       17.31      1.20 o
   2  -1  21        2.60        1.61      0.67 o
   3  -1  21        9.26       11.32      1.11 o
  -3   0  21        7.48       11.13      1.57 o
  -2   0  21       26.09       33.88      2.05 o
  -1   0  21        5.45        5.86      1.13 o
   0   0  21        0.15       -0.71      0.71 o
   1   0  21       11.69       13.12      2.38 o
   2   0  21        3.59        2.93      0.98 o
   3   0  21        4.98        4.49      0.84 o
   4   0  21        4.49        5.28      1.86 o
  -2   1  21       12.19       15.14      2.45 o
  -1   1  21       42.89       50.60      3.36 o
   0   1  21        0.28       -1.12      1.12 o
   1   1  21        4.48        6.16      0.68 o
   2   1  21        0.40       -0.46      0.46 o
   3   1  21        2.88        3.38      0.70 o
   4   1  21        0.15       -1.01      1.01 o
  -2   2  21        3.39        2.73      1.68 o
  -1   2  21        2.88        2.87      1.61 o
   0   2  21        5.16        7.22      1.61 o
   1   2  21        0.23        0.03      0.54 o
   2   2  21        4.09        4.56      0.93 o
   3   2  21        0.00        0.32      0.72 o
   4   2  21       11.53       14.19      1.71 o
  -1   3  21        8.52       10.58      2.03 o
   0   3  21        2.43        3.78      1.61 o
   1   3  21        4.56        6.03      0.79 o
   2   3  21       12.20       15.96      1.06 o
   3   3  21        0.51       -0.92      1.02 o
  -1  -2  22        0.22       -0.97      0.97 o
   0  -2  22        3.28        5.15      1.26 o
   1  -2  22       11.82       17.72      1.82 o
   2  -2  22        1.35        2.46      1.26 o
  -2  -1  22        1.16       -0.90      1.09 o
  -1  -1  22        0.04       -0.92      0.92 o
   0  -1  22        0.00       -0.86      0.86 o
   1  -1  22        1.99        1.78      0.80 o
   2  -1  22        1.33        1.04      0.88 o
   3  -1  22       21.56       26.80      1.95 o
  -2   0  22        4.07        6.59      1.72 o
  -1   0  22        0.01       -1.40      1.40 o
   0   0  22        0.25        0.07      1.40 o
   1   0  22       10.69       13.01      1.51 o
   2   0  22       13.42       14.19      1.14 o
   3   0  22        1.57        0.53      0.72 o
  -2   1  22        3.06        5.33      2.10 o
  -1   1  22       13.71       18.15      2.45 o
   0   1  22        0.60        1.40      1.47 o
   1   1  22        2.37        2.79      1.26 o
   2   1  22       22.94       24.37      1.11 o
   3   1  22        0.01       -0.55      0.55 o
  -1   2  22        4.05        4.70      1.82 o
   0   2  22        0.63        1.12      1.40 o
   1   2  22        7.75       10.56      1.30 o
   2   2  22        1.96        1.58      0.58 o
   3   2  22        9.11        8.56      1.43 o
   0   3  22        1.53        1.82      1.47 o
   1   3  22        1.51        0.41      0.89 o
   2   3  22        1.91        1.44      0.88 o
   0  -2  23        3.23        5.11      1.38 o
   1  -2  23        1.27        1.20      0.98 o
  -1  -1  23        0.02       -0.76      1.01 o
   0  -1  23        4.90        5.86      1.28 o
   1  -1  23        0.22       -0.71      0.71 o
   2  -1  23        4.69        8.13      1.14 o
  -1   0  23        1.42       -1.54      1.54 o
   0   0  23        4.12        4.14      1.75 o
   1   0  23        2.85        4.91      1.82 o
   2   0  23        2.33        1.91      0.74 o
   3   0  23        1.15       -0.35      1.44 o
  -1   1  23        6.75       12.34      2.38 o
   0   1  23        0.44       -1.26      1.54 o
   1   1  23        1.09        2.45      1.68 o
   2   1  23        2.42        2.75      0.68 o
   3   1  23        5.34        8.90      1.46 o
   0   2  23        1.86        2.73      1.61 o
   1   2  23       10.10       13.95      2.24 o
   2   2  23        1.18        1.24      0.60 o
   0  -1  24        8.20        9.75      1.50 o
   1  -1  24       10.43       10.55      1.54 o
   0   0  24        0.00       -1.47      1.47 o
   1   0  24        1.96        0.14      1.68 o
   2   0  24        0.57        0.02      1.09 o
   0   1  24        1.17        0.56      1.75 o
   1   1  24        0.05       -1.40      1.40 o
   2   1  24        0.82        0.77      0.64 o
   1   2  24        0.80       -1.40      1.40 o
 
